# Supplementary material for: Revision of the species of Lytopylus from Area de Conservación Guanacaste, northwestern Costa Rica (Hymenoptera, Braconidae, Agathidinae)
Source: Zookeys. 2017 Dec 12;(721):93–158. doi: 10.3897/zookeys.721.20287 (PMC5740408; doi:10.3897/zookeys.721.20287)
Supplement: XML Treatment for Lytopylus [file zookeys.721.20287-treatment1.xml]

<!DOCTYPE tp:taxon-treatment
  PUBLIC "-//TaxonX//DTD Taxonomic Treatment Publishing DTD v0 20100105//EN" "tax-treatment-NSO.dtd">
<tp:taxon-treatment xmlns:tp="http://www.plazi.org/taxpub"><tp:treatment-meta><kwd-group><label>Taxon classification</label><kwd><named-content xmlns:xlink="http://www.w3.org/1999/xlink" content-type="kingdom">Animalia</named-content></kwd><kwd><named-content xmlns:xlink="http://www.w3.org/1999/xlink" content-type="order">Hymenoptera</named-content></kwd><kwd><named-content xmlns:xlink="http://www.w3.org/1999/xlink" content-type="family">Braconidae</named-content></kwd></kwd-group><mixed-citation publication-type="journal"><person-group><name><surname>Kang</surname><given-names>Ilgoo</given-names></name><name><surname>Chapman</surname><given-names>Eric G.</given-names></name><name><surname>Janzen</surname><given-names>Daniel H.</given-names></name><name><surname>Hallwachs</surname><given-names>Winnie</given-names></name><name><surname>Tanya Dapkey</surname><given-names/></name><name><surname>Smith</surname><given-names>M. Alex</given-names></name><name><surname>Sharkey</surname><given-names>Michael J.</given-names></name></person-group><article-title>Revision of the species of <italic><tp:taxon-name><tp:taxon-name-part taxon-name-part-type="genus" reg="Lytopylus">Lytopylus</tp:taxon-name-part></tp:taxon-name></italic> from Area de Conservación Guanacaste, northwestern Costa Rica (<tp:taxon-name><tp:taxon-name-part taxon-name-part-type="order">Hymenoptera</tp:taxon-name-part></tp:taxon-name>, <tp:taxon-name><tp:taxon-name-part taxon-name-part-type="family">Braconidae</tp:taxon-name-part></tp:taxon-name>, <tp:taxon-name><tp:taxon-name-part taxon-name-part-type="subfamily">Agathidinae</tp:taxon-name-part></tp:taxon-name>)</article-title><source>Zookeys</source><day>12</day><month>12</month><year>2017</year><volume>2017</volume><issue>721</issue><fpage>93</fpage><lpage>158</lpage><pub-id pub-id-type="doi">10.3897/zookeys.721.20287</pub-id></mixed-citation></tp:treatment-meta><tp:nomenclature><tp:taxon-name>
              <tp:taxon-name-part taxon-name-part-type="genus" reg="Lytopylus">Lytopylus</tp:taxon-name-part>
            </tp:taxon-name><tp:taxon-authority>Föster, 1862</tp:taxon-authority><tp:nomenclature-citation-list><tp:nomenclature-citation><tp:taxon-name>
                  <tp:taxon-name-part taxon-name-part-type="genus" reg="Agathellina">Agathellina</tp:taxon-name-part>
                </tp:taxon-name><comment>Enderlein, 1920. Type species: <tp:taxon-name><tp:taxon-name-part taxon-name-part-type="genus" reg="Agathellina">Agathellina</tp:taxon-name-part> <tp:taxon-name-part taxon-name-part-type="species" reg="columbiana">columbiana</tp:taxon-name-part></tp:taxon-name> Enderlein, 1920.</comment></tp:nomenclature-citation><tp:nomenclature-citation><tp:taxon-name>
                  <tp:taxon-name-part taxon-name-part-type="genus" reg="Ditropia">Ditropia</tp:taxon-name-part>
                </tp:taxon-name><comment>Enderlein, 1920. Type species: <tp:taxon-name><tp:taxon-name-part taxon-name-part-type="genus" reg="Ditropia">Ditropia</tp:taxon-name-part> <tp:taxon-name-part taxon-name-part-type="species" reg="strigata">strigata</tp:taxon-name-part></tp:taxon-name> Enderlein, 1920.</comment></tp:nomenclature-citation><tp:nomenclature-citation><tp:taxon-name>
                  <tp:taxon-name-part taxon-name-part-type="genus" reg="Austroearinus">Austroearinus</tp:taxon-name-part>
                </tp:taxon-name><comment>Sharkey, 2006. Type species: <tp:taxon-name><tp:taxon-name-part taxon-name-part-type="genus" reg="Bassus">Bassus</tp:taxon-name-part> <tp:taxon-name-part taxon-name-part-type="species" reg="rufofemoratus">rufofemoratus</tp:taxon-name-part></tp:taxon-name> Muesebeck, 1927.</comment></tp:nomenclature-citation></tp:nomenclature-citation-list></tp:nomenclature><tp:treatment-sec sec-type="type species" id="SECID0EFYAE"><title>Type species.</title><p>
              <italic><tp:taxon-name><tp:taxon-name-part taxon-name-part-type="genus" reg="Lytopylus">Lytopylus</tp:taxon-name-part> <tp:taxon-name-part taxon-name-part-type="species" reg="azygos">azygos</tp:taxon-name-part></tp:taxon-name></italic> Viereck, 1905, by monotypy, first included species.</p></tp:treatment-sec><tp:treatment-sec sec-type="diagnosis" id="SECID0EWYAE"><title>Diagnosis.</title><p>
              <italic><tp:taxon-name><tp:taxon-name-part taxon-name-part-type="genus" reg="Lytopylus">Lytopylus</tp:taxon-name-part></tp:taxon-name></italic> can be distinguished from all other agathidine genera with the following combination of characters: tarsal claws simple with a basal lobe; mesoscutum unsculptured and notauli absent; fore wing vein (RS+Ma) not complete; vein CUb of hind wing weak or absent and never tubular; hind coxal cavities open; median tergite 3 smooth.</p></tp:treatment-sec><tp:treatment-sec sec-type="distribution" id="SECID0EDZAE"><title>Distribution.</title><p>Restricted to the New World, from the northeastern USA south to Argentina, primarily Neotropical.</p></tp:treatment-sec><tp:treatment-sec sec-type="Species diversity" id="SECID0EIZAE"><title>Species diversity.</title><p>Including the thirty-two species described here, there are 39 described species of <italic><tp:taxon-name><tp:taxon-name-part taxon-name-part-type="genus" reg="Lytopylus">Lytopylus</tp:taxon-name-part></tp:taxon-name></italic>. Based on the diversity in the University of Kentucky <tp:taxon-name><tp:taxon-name-part taxon-name-part-type="order">Hymenoptera</tp:taxon-name-part></tp:taxon-name> Institute Collection, there are hundreds more awaiting description.</p><p>
              <bold>Key to the species of <italic><tp:taxon-name><tp:taxon-name-part taxon-name-part-type="genus" reg="Lytopylus">Lytopylus</tp:taxon-name-part></tp:taxon-name></italic> of Area de Conservación Guanacaste, Costa Rica</bold>
            </p><table-wrap content-type="key" position="anchor" orientation="portrait"><table id="TID0ECBAE" rules="all"><tbody><tr><td rowspan="1" colspan="1">1</td><td rowspan="1" colspan="1">A. Fore wing mostly or entirely infuscated</td><td rowspan="1" colspan="1">
                      <bold>2</bold>
                    </td></tr><tr><td rowspan="1" colspan="1">–</td><td rowspan="1" colspan="1">B. Fore wing hyaline or with a slight yellow tinge</td><td rowspan="1" colspan="1">
                      <bold>28</bold>
                    </td></tr><tr><td rowspan="1" colspan="1">–</td><td rowspan="1" colspan="1">C. Fore wing with one apical black band</td><td rowspan="1" colspan="1">
                      <bold>31</bold>
                    </td></tr><tr><td rowspan="1" colspan="1">–</td><td rowspan="1" colspan="1">D. Fore wing with two black bands</td><td rowspan="1" colspan="1">
                      <bold>33</bold>
                    </td></tr><tr><td rowspan="1" colspan="1"/><td rowspan="1" colspan="1">
                        <graphic xmlns:xlink="http://www.w3.org/1999/xlink" xlink:href="zookeys-721-093-g003.jpg" position="float" orientation="portrait" xlink:type="simple" id="oo_173452.jpg"/>
                      </td><td rowspan="1" colspan="1"/></tr><tr><td rowspan="1" colspan="1">2(1)</td><td rowspan="1" colspan="1">A. Median tergites mostly or entirely melanic (brown to black)</td><td rowspan="1" colspan="1">
                      <bold>3</bold>
                    </td></tr><tr><td rowspan="1" colspan="1">–</td><td rowspan="1" colspan="1">B. Median tergites entirely pale (yellow to orange) or mostly pale with posterior terga black</td><td rowspan="1" colspan="1">
                      <bold>10</bold>
                    </td></tr><tr><td rowspan="1" colspan="1"/><td rowspan="1" colspan="1">
                      <graphic xmlns:xlink="http://www.w3.org/1999/xlink" xlink:href="zookeys-721-093-g004.jpg" position="float" orientation="portrait" xlink:type="simple" id="oo_173453.jpg"/>
                    </td><td rowspan="1" colspan="1"/></tr><tr><td rowspan="1" colspan="1">3(2)</td><td rowspan="1" colspan="1">A. Scutellar sulcus with at least one longitudinal carina</td><td rowspan="1" colspan="1">
                      <bold>4</bold>
                    </td></tr><tr><td rowspan="1" colspan="1">–</td><td rowspan="1" colspan="1">B. Scutellar sulcus lacking longitudinal carinae</td><td rowspan="1" colspan="1">
                      <bold>6</bold>
                    </td></tr><tr><td rowspan="1" colspan="1"/><td rowspan="1" colspan="1">
                      <graphic xmlns:xlink="http://www.w3.org/1999/xlink" xlink:href="zookeys-721-093-g005.jpg" position="float" orientation="portrait" xlink:type="simple" id="oo_173454.jpg"/>
                    </td><td rowspan="1" colspan="1"/></tr><tr><td rowspan="1" colspan="1">4(3)</td><td rowspan="1" colspan="1">A. Lateral tergites one and two entirely white</td><td rowspan="1" colspan="1">
                      <bold><italic><tp:taxon-name><tp:taxon-name-part taxon-name-part-type="genus" reg="Lytopylus">L.</tp:taxon-name-part> <tp:taxon-name-part taxon-name-part-type="species" reg="cesarmorai">cesarmorai</tp:taxon-name-part></tp:taxon-name></italic></bold>
                    </td></tr><tr><td rowspan="1" colspan="1">–</td><td rowspan="1" colspan="1">B. Lateral tergites one and two mostly or entirely yellow</td><td rowspan="1" colspan="1">
                      <bold>5</bold>
                    </td></tr><tr><td rowspan="1" colspan="1"/><td rowspan="1" colspan="1">
                      <graphic xmlns:xlink="http://www.w3.org/1999/xlink" xlink:href="zookeys-721-093-g006.jpg" position="float" orientation="portrait" xlink:type="simple" id="oo_173455.jpg"/>
                    </td><td rowspan="1" colspan="1"/></tr><tr><td rowspan="1" colspan="1">5(4)</td><td rowspan="1" colspan="1">A. Hind femur mostly pale (yellow to orange) or black and pale with a similar percentage of each color</td><td rowspan="1" colspan="1">
                      <bold><italic><tp:taxon-name><tp:taxon-name-part taxon-name-part-type="genus" reg="Lytopylus">L.</tp:taxon-name-part> <tp:taxon-name-part taxon-name-part-type="species" reg="motohasegawai">motohasegawai</tp:taxon-name-part></tp:taxon-name></italic></bold> ♂</td></tr><tr><td rowspan="1" colspan="1">–</td><td rowspan="1" colspan="1">B. Hind femur mostly black, pale apically</td><td rowspan="1" colspan="1">
                      <bold><italic><tp:taxon-name><tp:taxon-name-part taxon-name-part-type="genus" reg="Lytopylus">L.</tp:taxon-name-part> <tp:taxon-name-part taxon-name-part-type="species" reg="miguelviquezi">miguelviquezi</tp:taxon-name-part></tp:taxon-name></italic></bold> ♂</td></tr><tr><td rowspan="1" colspan="1"/><td rowspan="1" colspan="1">
                      <graphic xmlns:xlink="http://www.w3.org/1999/xlink" xlink:href="zookeys-721-093-g007.jpg" position="float" orientation="portrait" xlink:type="simple" id="oo_173456.jpg"/>
                    </td><td rowspan="1" colspan="1"/></tr><tr><td rowspan="1" colspan="1">6(3)</td><td rowspan="1" colspan="1">A. Mesoscutum mostly or entirely melanic (brown to black)</td><td rowspan="1" colspan="1">
                      <bold><italic><tp:taxon-name><tp:taxon-name-part taxon-name-part-type="genus" reg="Lytopylus">L.</tp:taxon-name-part> <tp:taxon-name-part taxon-name-part-type="species" reg="guillermopereirai">guillermopereirai</tp:taxon-name-part></tp:taxon-name></italic></bold>
                    </td></tr><tr><td rowspan="1" colspan="1">–</td><td rowspan="1" colspan="1">B. Mesoscutum mostly or entirely pale (yellow to orange)</td><td rowspan="1" colspan="1">
                      <bold>7</bold>
                    </td></tr><tr><td rowspan="1" colspan="1"/><td rowspan="1" colspan="1">
                      <graphic xmlns:xlink="http://www.w3.org/1999/xlink" xlink:href="zookeys-721-093-g008.jpg" position="float" orientation="portrait" xlink:type="simple" id="oo_173457.jpg"/>
                    </td><td rowspan="1" colspan="1"/></tr><tr><td rowspan="1" colspan="1">7(6)</td><td rowspan="1" colspan="1">A. Pronotum entirely pale (yellow to orange)</td><td rowspan="1" colspan="1">
                      <bold>8</bold>
                    </td></tr><tr><td rowspan="1" colspan="1">–</td><td rowspan="1" colspan="1">B. Pronotum bicolored</td><td rowspan="1" colspan="1">
                      <bold>9</bold>
                    </td></tr><tr><td rowspan="1" colspan="1"/><td rowspan="1" colspan="1">
                      <graphic xmlns:xlink="http://www.w3.org/1999/xlink" xlink:href="zookeys-721-093-g009.jpg" position="float" orientation="portrait" xlink:type="simple" id="oo_173459.jpg"/>
                    </td><td rowspan="1" colspan="1"/></tr><tr><td rowspan="1" colspan="1">8(7)</td><td rowspan="1" colspan="1">A. Anterior transverse carina of propodeum reaching the lateral margin</td><td rowspan="1" colspan="1">
                      <bold><italic><tp:taxon-name><tp:taxon-name-part taxon-name-part-type="genus" reg="Lytopylus">L.</tp:taxon-name-part> <tp:taxon-name-part taxon-name-part-type="species" reg="sarahmeierottoae">sarahmeierottoae</tp:taxon-name-part></tp:taxon-name></italic></bold>
                    </td></tr><tr><td rowspan="1" colspan="1">–</td><td rowspan="1" colspan="1">B. Anterior transverse carina of propodeum not reaching the lateral margin or absent</td><td rowspan="1" colspan="1">
                      <bold><italic><tp:taxon-name><tp:taxon-name-part taxon-name-part-type="genus" reg="Lytopylus">L.</tp:taxon-name-part> <tp:taxon-name-part taxon-name-part-type="species" reg="salvadorlopezi">salvadorlopezi</tp:taxon-name-part></tp:taxon-name></italic></bold>
                    </td></tr><tr><td rowspan="1" colspan="1"/><td rowspan="1" colspan="1">
                      <graphic xmlns:xlink="http://www.w3.org/1999/xlink" xlink:href="zookeys-721-093-g010.jpg" position="float" orientation="portrait" xlink:type="simple" id="oo_173460.jpg"/>
                    </td><td rowspan="1" colspan="1"/></tr><tr><td rowspan="1" colspan="1">9(7)</td><td rowspan="1" colspan="1">A. Mesopleuron bicolored</td><td rowspan="1" colspan="1">
                      <bold><italic><tp:taxon-name><tp:taxon-name-part taxon-name-part-type="genus" reg="Lytopylus">L.</tp:taxon-name-part> <tp:taxon-name-part taxon-name-part-type="species" reg="anamariamongeae">anamariamongeae</tp:taxon-name-part></tp:taxon-name></italic></bold>
                    </td></tr><tr><td rowspan="1" colspan="1">–</td><td rowspan="1" colspan="1">B. Mesopleuron entirely pale (yellow to orange)</td><td rowspan="1" colspan="1">
                      <bold><italic><tp:taxon-name><tp:taxon-name-part taxon-name-part-type="genus" reg="Lytopylus">L.</tp:taxon-name-part> <tp:taxon-name-part taxon-name-part-type="species" reg="luisgaritai">luisgaritai</tp:taxon-name-part></tp:taxon-name></italic></bold>
                    </td></tr><tr><td rowspan="1" colspan="1"/><td rowspan="1" colspan="1">
                      <graphic xmlns:xlink="http://www.w3.org/1999/xlink" xlink:href="zookeys-721-093-g011.jpg" position="float" orientation="portrait" xlink:type="simple" id="oo_173461.jpg"/>
                    </td><td rowspan="1" colspan="1"/></tr><tr><td rowspan="1" colspan="1">10(2)</td><td rowspan="1" colspan="1">A. Mesoscutum mostly or entirely melanic</td><td rowspan="1" colspan="1">
                      <bold>11</bold>
                    </td></tr><tr><td rowspan="1" colspan="1">–</td><td rowspan="1" colspan="1">B. Mesoscutum mostly or entirely pale (yellow to orange)</td><td rowspan="1" colspan="1">
                      <bold>18</bold>
                    </td></tr><tr><td rowspan="1" colspan="1"/><td rowspan="1" colspan="1">
                      <graphic xmlns:xlink="http://www.w3.org/1999/xlink" xlink:href="zookeys-721-093-g012.jpg" position="float" orientation="portrait" xlink:type="simple" id="oo_173463.jpg"/>
                    </td><td rowspan="1" colspan="1"/></tr><tr><td rowspan="1" colspan="1">11(10)</td><td rowspan="1" colspan="1">A. Anterior transverse carina of propodeum reaching the lateral margin</td><td rowspan="1" colspan="1">
                      <bold>12</bold>
                    </td></tr><tr><td rowspan="1" colspan="1">–</td><td rowspan="1" colspan="1">B. Anterior transverse carina of propodeum not reaching the lateral margin or absent</td><td rowspan="1" colspan="1">
                      <bold>15</bold>
                    </td></tr><tr><td rowspan="1" colspan="1"/><td rowspan="1" colspan="1">
                      <graphic xmlns:xlink="http://www.w3.org/1999/xlink" xlink:href="zookeys-721-093-g013.jpg" position="float" orientation="portrait" xlink:type="simple" id="oo_173464.jpg"/>
                    </td><td rowspan="1" colspan="1"/></tr><tr><td rowspan="1" colspan="1">12(11)</td><td rowspan="1" colspan="1">A. Hind coxa entirely black</td><td rowspan="1" colspan="1">
                      <bold><italic><tp:taxon-name><tp:taxon-name-part taxon-name-part-type="genus" reg="Lytopylus">L.</tp:taxon-name-part> <tp:taxon-name-part taxon-name-part-type="species" reg="hernanbravoi">hernanbravoi</tp:taxon-name-part></tp:taxon-name></italic></bold>
                    </td></tr><tr><td rowspan="1" colspan="1">–</td><td rowspan="1" colspan="1">B. Hind coxa mostly or entirely pale</td><td rowspan="1" colspan="1">
                      <bold>13</bold>
                    </td></tr><tr><td rowspan="1" colspan="1"/><td rowspan="1" colspan="1">
                      <graphic xmlns:xlink="http://www.w3.org/1999/xlink" xlink:href="zookeys-721-093-g014.jpg" position="float" orientation="portrait" xlink:type="simple" id="oo_173465.jpg"/>
                    </td><td rowspan="1" colspan="1"/></tr><tr><td rowspan="1" colspan="1">13(12)</td><td rowspan="1" colspan="1">A. Scutellar sulcus with at least one longitudinal carina</td><td rowspan="1" colspan="1">
                      <bold>14</bold>
                    </td></tr><tr><td rowspan="1" colspan="1">–</td><td rowspan="1" colspan="1">B. Scutellar sulcus lacking longitudinal carinae</td><td rowspan="1" colspan="1">
                      <bold><italic><tp:taxon-name><tp:taxon-name-part taxon-name-part-type="genus" reg="Lytopylus">L.</tp:taxon-name-part> <tp:taxon-name-part taxon-name-part-type="species" reg="sigifredomarini">sigifredomarini</tp:taxon-name-part></tp:taxon-name></italic></bold>
                    </td></tr><tr><td rowspan="1" colspan="1"/><td rowspan="1" colspan="1">
                      <graphic xmlns:xlink="http://www.w3.org/1999/xlink" xlink:href="zookeys-721-093-g015.jpg" position="float" orientation="portrait" xlink:type="simple" id="oo_173466.jpg"/>
                    </td><td rowspan="1" colspan="1"/></tr><tr><td rowspan="1" colspan="1">14(13)</td><td rowspan="1" colspan="1">A. Median syntergite 2+3 1.4× longer than wide</td><td rowspan="1" colspan="1">
                      <bold><italic><tp:taxon-name><tp:taxon-name-part taxon-name-part-type="genus" reg="Lytopylus">L.</tp:taxon-name-part> <tp:taxon-name-part taxon-name-part-type="species" reg="gahyunae">gahyunae</tp:taxon-name-part></tp:taxon-name></italic></bold>
                    </td></tr><tr><td rowspan="1" colspan="1">–</td><td rowspan="1" colspan="1">B. Median syntergite 2+3 as long as wide</td><td rowspan="1" colspan="1">
                      <bold><italic><tp:taxon-name><tp:taxon-name-part taxon-name-part-type="genus" reg="Lytopylus">L.</tp:taxon-name-part> <tp:taxon-name-part taxon-name-part-type="species" reg="sangyeoni">sangyeoni</tp:taxon-name-part></tp:taxon-name></italic></bold>
                    </td></tr><tr><td rowspan="1" colspan="1"/><td rowspan="1" colspan="1">
                      <graphic xmlns:xlink="http://www.w3.org/1999/xlink" xlink:href="zookeys-721-093-g016.jpg" position="float" orientation="portrait" xlink:type="simple" id="oo_173467.jpg"/>
                    </td><td rowspan="1" colspan="1"/></tr><!--PageBreak--><tr><td rowspan="1" colspan="1">15(11)</td><td rowspan="1" colspan="1">A. Lateral longitudinal carinae of median tergite 1 well-defined</td><td rowspan="1" colspan="1">
                      <bold>16</bold>
                    </td></tr><tr><td rowspan="1" colspan="1">–</td><td rowspan="1" colspan="1">B. Lateral longitudinal carinae of median tergite 1 blunt</td><td rowspan="1" colspan="1">
                      <bold>17</bold>
                    </td></tr><tr><td rowspan="1" colspan="1"/><td rowspan="1" colspan="1">
                      <graphic xmlns:xlink="http://www.w3.org/1999/xlink" xlink:href="zookeys-721-093-g017.jpg" position="float" orientation="portrait" xlink:type="simple" id="oo_173468.jpg"/>
                    </td><td rowspan="1" colspan="1"/></tr><tr><td rowspan="1" colspan="1">16(15)</td><td rowspan="1" colspan="1">A. Median areola of propodeum spindle-shaped; median areola length 6× its width; median areola closed posteriorly</td><td rowspan="1" colspan="1">
                      <bold><italic><tp:taxon-name><tp:taxon-name-part taxon-name-part-type="genus" reg="Lytopylus">L.</tp:taxon-name-part> <tp:taxon-name-part taxon-name-part-type="species" reg="josecortesi">josecortesi</tp:taxon-name-part></tp:taxon-name></italic></bold>
                    </td></tr><tr><td rowspan="1" colspan="1">–</td><td rowspan="1" colspan="1">B. Median areola of propodeum wide anteriorly narrow and not closed posteriorly; median areola length 11× its width</td><td rowspan="1" colspan="1">
                      <bold><italic><tp:taxon-name><tp:taxon-name-part taxon-name-part-type="genus" reg="Lytopylus">L.</tp:taxon-name-part> <tp:taxon-name-part taxon-name-part-type="species" reg="eliethcantillanoae">eliethcantillanoae</tp:taxon-name-part></tp:taxon-name></italic></bold>
                    </td></tr><tr><td rowspan="1" colspan="1"/><td rowspan="1" colspan="1">
                      <graphic xmlns:xlink="http://www.w3.org/1999/xlink" xlink:href="zookeys-721-093-g018.jpg" position="float" orientation="portrait" xlink:type="simple" id="oo_173469.jpg"/>
                    </td><td rowspan="1" colspan="1"/></tr><tr><td rowspan="1" colspan="1">17(15)</td><td rowspan="1" colspan="1">A. Median areola of propodeum with well-defined margins</td><td rowspan="1" colspan="1">
                      <bold><italic><tp:taxon-name><tp:taxon-name-part taxon-name-part-type="genus" reg="Lytopylus">L.</tp:taxon-name-part> <tp:taxon-name-part taxon-name-part-type="species" reg="rogerblancoi">rogerblancoi</tp:taxon-name-part></tp:taxon-name></italic></bold>
                    </td></tr><tr><td rowspan="1" colspan="1">–</td><td rowspan="1" colspan="1">B. Median areola of propodeum lacking well-defined margins</td><td rowspan="1" colspan="1">
                      <bold><italic><tp:taxon-name><tp:taxon-name-part taxon-name-part-type="genus" reg="Lytopylus">L.</tp:taxon-name-part> <tp:taxon-name-part taxon-name-part-type="species" reg="angelagonzalezae">angelagonzalezae</tp:taxon-name-part></tp:taxon-name></italic></bold>
                    </td></tr><tr><td rowspan="1" colspan="1"/><td rowspan="1" colspan="1">
                      <graphic xmlns:xlink="http://www.w3.org/1999/xlink" xlink:href="zookeys-721-093-g019.jpg" position="float" orientation="portrait" xlink:type="simple" id="oo_173471.jpg"/>
                    </td><td rowspan="1" colspan="1"/></tr><tr><td rowspan="1" colspan="1">18(10)</td><td rowspan="1" colspan="1">A. Anterior transverse carina of propodeum reaching the lateral margin</td><td rowspan="1" colspan="1">
                      <bold>19</bold>
                    </td></tr><tr><td rowspan="1" colspan="1">–</td><td rowspan="1" colspan="1">B. Anterior transverse carina of propodeum not reaching the lateral margin or absent</td><td rowspan="1" colspan="1">
                      <bold>21</bold>
                    </td></tr><tr><td rowspan="1" colspan="1"/><td rowspan="1" colspan="1">
                      <graphic xmlns:xlink="http://www.w3.org/1999/xlink" xlink:href="zookeys-721-093-g020.jpg" position="float" orientation="portrait" xlink:type="simple" id="oo_173472.jpg"/>
                    </td><td rowspan="1" colspan="1"/></tr><tr><td rowspan="1" colspan="1">19(18)</td><td rowspan="1" colspan="1">A. Pronotum entirely pale (yellow to orange)</td><td rowspan="1" colspan="1">
                      <bold>20</bold>
                    </td></tr><tr><td rowspan="1" colspan="1">–</td><td rowspan="1" colspan="1">B. Pronotum bicolored</td><td rowspan="1" colspan="1">
                      <bold><italic><tp:taxon-name><tp:taxon-name-part taxon-name-part-type="genus" reg="Lytopylus">L.</tp:taxon-name-part> <tp:taxon-name-part taxon-name-part-type="species" reg="johanvalerioi">johanvalerioi</tp:taxon-name-part></tp:taxon-name></italic></bold>
                    </td></tr><tr><td rowspan="1" colspan="1"/><td rowspan="1" colspan="1">
                      <graphic xmlns:xlink="http://www.w3.org/1999/xlink" xlink:href="zookeys-721-093-g021.jpg" position="float" orientation="portrait" xlink:type="simple" id="oo_173473.jpg"/>
                    </td><td rowspan="1" colspan="1"/></tr><tr><td rowspan="1" colspan="1">20(19)</td><td rowspan="1" colspan="1">A. Vertex of head entirely melanic; hind tibia black basally and distally, yellow at mid-length</td><td rowspan="1" colspan="1">
                      <bold><italic><tp:taxon-name><tp:taxon-name-part taxon-name-part-type="genus" reg="Lytopylus">L.</tp:taxon-name-part> <tp:taxon-name-part taxon-name-part-type="species" reg="alejandromasisi">alejandromasisi</tp:taxon-name-part></tp:taxon-name></italic></bold>
                    </td></tr><tr><td rowspan="1" colspan="1">–</td><td rowspan="1" colspan="1">B. Vertex of head mostly or entirely yellow; hind tibia pale basally, black apically</td><td rowspan="1" colspan="1">
                      <bold><italic><tp:taxon-name><tp:taxon-name-part taxon-name-part-type="genus" reg="Lytopylus">L.</tp:taxon-name-part> <tp:taxon-name-part taxon-name-part-type="species" reg="chrysokeras">chrysokeras</tp:taxon-name-part></tp:taxon-name></italic></bold>
                    </td></tr><tr><td rowspan="1" colspan="1"/><td rowspan="1" colspan="1">
                      <graphic xmlns:xlink="http://www.w3.org/1999/xlink" xlink:href="zookeys-721-093-g022.jpg" position="float" orientation="portrait" xlink:type="simple" id="oo_173474.jpg"/>
                    </td><td rowspan="1" colspan="1"/></tr><tr><td rowspan="1" colspan="1">21(18)</td><td rowspan="1" colspan="1">A. Fore wing second submarginal cell weakly quadrate</td><td rowspan="1" colspan="1">
                      <bold>22</bold>
                    </td></tr><tr><td rowspan="1" colspan="1">–</td><td rowspan="1" colspan="1">B. Fore wing second submarginal cell triangular</td><td rowspan="1" colspan="1">
                      <bold>24</bold>
                    </td></tr><tr><td rowspan="1" colspan="1"/><td rowspan="1" colspan="1">
                      <graphic xmlns:xlink="http://www.w3.org/1999/xlink" xlink:href="zookeys-721-093-g023.jpg" position="float" orientation="portrait" xlink:type="simple" id="oo_173475.jpg"/>
                    </td><td rowspan="1" colspan="1"/></tr><tr><td rowspan="1" colspan="1">22(21)</td><td rowspan="1" colspan="1">A. Pronotum entirely pale (yellow to orange)</td><td rowspan="1" colspan="1">
                      <bold>23</bold>
                    </td></tr><tr><td rowspan="1" colspan="1">–</td><td rowspan="1" colspan="1">B. Pronotum bicolored</td><td rowspan="1" colspan="1">
                      <bold><italic><tp:taxon-name><tp:taxon-name-part taxon-name-part-type="genus" reg="Lytopylus">L.</tp:taxon-name-part> <tp:taxon-name-part taxon-name-part-type="species" reg="pablocobbi">pablocobbi</tp:taxon-name-part></tp:taxon-name></italic></bold>
                    </td></tr><tr><td rowspan="1" colspan="1"/><td rowspan="1" colspan="1">
                      <graphic xmlns:xlink="http://www.w3.org/1999/xlink" xlink:href="zookeys-721-093-g024.jpg" position="float" orientation="portrait" xlink:type="simple" id="oo_173476.jpg"/>
                    </td><td rowspan="1" colspan="1"/></tr><tr><td rowspan="1" colspan="1">23(22)</td><td rowspan="1" colspan="1">A. Median areola length 4× its width; median areola of propodeum kite-shaped</td><td rowspan="1" colspan="1">
                      <bold><italic><tp:taxon-name><tp:taxon-name-part taxon-name-part-type="genus" reg="Lytopylus">L.</tp:taxon-name-part> <tp:taxon-name-part taxon-name-part-type="species" reg="motohasegawai">motohasegawai</tp:taxon-name-part></tp:taxon-name></italic></bold> ♀</td></tr><tr><td rowspan="1" colspan="1">–</td><td rowspan="1" colspan="1">B. Median areola length 15× its width; median areola of propodeum spindle-shaped</td><td rowspan="1" colspan="1">
                      <bold><italic><tp:taxon-name><tp:taxon-name-part taxon-name-part-type="genus" reg="Lytopylus">L.</tp:taxon-name-part> <tp:taxon-name-part taxon-name-part-type="species" reg="gisukae">gisukae</tp:taxon-name-part></tp:taxon-name></italic></bold>
                    </td></tr><tr><td rowspan="1" colspan="1"/><td rowspan="1" colspan="1">
                      <graphic xmlns:xlink="http://www.w3.org/1999/xlink" xlink:href="zookeys-721-093-g025.jpg" position="float" orientation="portrait" xlink:type="simple" id="oo_173478.jpg"/>
                    </td><td rowspan="1" colspan="1"/></tr><tr><td rowspan="1" colspan="1">24(21)</td><td rowspan="1" colspan="1">A. Apical flagellomeres usually bright yellow, always distinctly paler than subapical flagellomeres</td><td rowspan="1" colspan="1">
                      <bold><italic><tp:taxon-name><tp:taxon-name-part taxon-name-part-type="genus" reg="Lytopylus">L.</tp:taxon-name-part> <tp:taxon-name-part taxon-name-part-type="species" reg="chrysokeras">chrysokeras</tp:taxon-name-part></tp:taxon-name></italic></bold>
                    </td></tr><tr><td rowspan="1" colspan="1">–</td><td rowspan="1" colspan="1">B. Apical flagellomeres brown not distinctly paler than subapical flagellomeres</td><td rowspan="1" colspan="1">
                      <bold>25</bold>
                    </td></tr><tr><td rowspan="1" colspan="1"/><td rowspan="1" colspan="1">
                      <graphic xmlns:xlink="http://www.w3.org/1999/xlink" xlink:href="zookeys-721-093-g026.jpg" position="float" orientation="portrait" xlink:type="simple" id="oo_173479.jpg"/>
                    </td><td rowspan="1" colspan="1"/></tr><tr><td rowspan="1" colspan="1">25(24)</td><td rowspan="1" colspan="1">A. Median areola of propodeum kite-shaped</td><td rowspan="1" colspan="1">
                      <bold><italic><tp:taxon-name><tp:taxon-name-part taxon-name-part-type="genus" reg="Lytopylus">L.</tp:taxon-name-part> <tp:taxon-name-part taxon-name-part-type="species" reg="miguelviquezi">miguelviquezi</tp:taxon-name-part></tp:taxon-name></italic></bold> ♀</td></tr><tr><td rowspan="1" colspan="1">–</td><td rowspan="1" colspan="1">B. Median areola of propodeum spindle-shaped</td><td rowspan="1" colspan="1">
                      <bold>26</bold>
                    </td></tr><tr><td rowspan="1" colspan="1"/><td rowspan="1" colspan="1">
                      <graphic xmlns:xlink="http://www.w3.org/1999/xlink" xlink:href="zookeys-721-093-g027.jpg" position="float" orientation="portrait" xlink:type="simple" id="oo_173480.jpg"/>
                    </td><td rowspan="1" colspan="1"/></tr><tr><td rowspan="1" colspan="1">26(25)</td><td rowspan="1" colspan="1">A. Vertex of head entirely melanic</td><td rowspan="1" colspan="1">
                      <bold>27</bold>
                    </td></tr><tr><td rowspan="1" colspan="1">–</td><td rowspan="1" colspan="1">B. Vertex of head mostly or entirely yellow</td><td rowspan="1" colspan="1">
                      <bold><italic><tp:taxon-name><tp:taxon-name-part taxon-name-part-type="genus" reg="Lytopylus">L.</tp:taxon-name-part> <tp:taxon-name-part taxon-name-part-type="species" reg="gustavoindunii">gustavoindunii</tp:taxon-name-part></tp:taxon-name></italic></bold>
                    </td></tr><tr><td rowspan="1" colspan="1"/><td rowspan="1" colspan="1">
                      <graphic xmlns:xlink="http://www.w3.org/1999/xlink" xlink:href="zookeys-721-093-g028.jpg" position="float" orientation="portrait" xlink:type="simple" id="oo_173481.jpg"/>
                    </td><td rowspan="1" colspan="1"/></tr><tr><td rowspan="1" colspan="1">27(26)</td><td rowspan="1" colspan="1">A. Median syntergite 2+3 1.1 times longer than wide</td><td rowspan="1" colspan="1">
                      <bold><italic><tp:taxon-name><tp:taxon-name-part taxon-name-part-type="genus" reg="Lytopylus">L.</tp:taxon-name-part> <tp:taxon-name-part taxon-name-part-type="species" reg="alfredomainieri">alfredomainieri</tp:taxon-name-part></tp:taxon-name></italic></bold>
                    </td></tr><tr><td rowspan="1" colspan="1">–</td><td rowspan="1" colspan="1">B. Median syntergite 2+3 1.5 times longer than wide</td><td rowspan="1" colspan="1">
                      <bold><italic><tp:taxon-name><tp:taxon-name-part taxon-name-part-type="genus" reg="Lytopylus">L.</tp:taxon-name-part> <tp:taxon-name-part taxon-name-part-type="species" reg="okchunae">okchunae</tp:taxon-name-part></tp:taxon-name></italic></bold>
                    </td></tr><tr><td rowspan="1" colspan="1"/><td rowspan="1" colspan="1">
                      <graphic xmlns:xlink="http://www.w3.org/1999/xlink" xlink:href="zookeys-721-093-g029.jpg" position="float" orientation="portrait" xlink:type="simple" id="oo_173482.jpg"/>
                    </td><td rowspan="1" colspan="1"/></tr><tr><td rowspan="1" colspan="1">28(1)</td><td rowspan="1" colspan="1">A. Median tergites mostly or entirely melanic (brown to black)</td><td rowspan="1" colspan="1">
                      <bold><italic><tp:taxon-name><tp:taxon-name-part taxon-name-part-type="genus" reg="Lytopylus">L.</tp:taxon-name-part> <tp:taxon-name-part taxon-name-part-type="species" reg="cesarmorai">cesarmorai</tp:taxon-name-part></tp:taxon-name></italic></bold>
                    </td></tr><tr><td rowspan="1" colspan="1">–</td><td rowspan="1" colspan="1">B. Median tergites entirely pale (yellow to orange) or mostly pale with posterior terga black</td><td rowspan="1" colspan="1">
                      <bold>29</bold>
                    </td></tr><tr><td rowspan="1" colspan="1"/><td rowspan="1" colspan="1">
                      <graphic xmlns:xlink="http://www.w3.org/1999/xlink" xlink:href="zookeys-721-093-g030.jpg" position="float" orientation="portrait" xlink:type="simple" id="oo_173483.jpg"/>
                    </td><td rowspan="1" colspan="1"/></tr><tr><td rowspan="1" colspan="1">29(28)</td><td rowspan="1" colspan="1">A. Anterior transverse carinae of propodeum reaching the lateral margin; median areola of propodeum kite-shaped</td><td rowspan="1" colspan="1">
                      <bold>30</bold>
                    </td></tr><tr><td rowspan="1" colspan="1">–</td><td rowspan="1" colspan="1">B. Anterior transverse carinae of propodeum not reaching the lateral margin or absent; median areola of propodeum spindle-shaped</td><td rowspan="1" colspan="1">
                      <bold><italic><tp:taxon-name><tp:taxon-name-part taxon-name-part-type="genus" reg="Lytopylus">L.</tp:taxon-name-part> <tp:taxon-name-part taxon-name-part-type="species" reg="ivanniasandovalae">ivanniasandovalae</tp:taxon-name-part></tp:taxon-name></italic></bold>
                    </td></tr><tr><td rowspan="1" colspan="1"/><td rowspan="1" colspan="1">
                      <graphic xmlns:xlink="http://www.w3.org/1999/xlink" xlink:href="zookeys-721-093-g031.jpg" position="float" orientation="portrait" xlink:type="simple" id="oo_173484.jpg"/>
                    </td><td rowspan="1" colspan="1"/></tr><tr><td rowspan="1" colspan="1">30(29)</td><td rowspan="1" colspan="1">A. Fore wing RS+Ma tubular on more than half its length</td><td rowspan="1" colspan="1">
                      <bold><italic><tp:taxon-name><tp:taxon-name-part taxon-name-part-type="genus" reg="Lytopylus">L.</tp:taxon-name-part> <tp:taxon-name-part taxon-name-part-type="species" reg="sergiobermudezi">sergiobermudezi</tp:taxon-name-part></tp:taxon-name></italic></bold>
                    </td></tr><tr><td rowspan="1" colspan="1">–</td><td rowspan="1" colspan="1">B. Fore wing RS+Ma tubular on less than one third its length</td><td rowspan="1" colspan="1">
                      <bold><italic><tp:taxon-name><tp:taxon-name-part taxon-name-part-type="genus" reg="Lytopylus">L.</tp:taxon-name-part> <tp:taxon-name-part taxon-name-part-type="species" reg="mariamartachavarriae">mariamartachavarriae</tp:taxon-name-part></tp:taxon-name></italic></bold>
                    </td></tr><tr><td rowspan="1" colspan="1"/><td rowspan="1" colspan="1">
                      <graphic xmlns:xlink="http://www.w3.org/1999/xlink" xlink:href="zookeys-721-093-g032.jpg" position="float" orientation="portrait" xlink:type="simple" id="oo_173485.jpg"/>
                    </td><td rowspan="1" colspan="1"/></tr><tr><td rowspan="1" colspan="1">31(1)</td><td rowspan="1" colspan="1">A. Vertex of head mostly or entirely melanic</td><td rowspan="1" colspan="1">
                      <bold><italic><tp:taxon-name><tp:taxon-name-part taxon-name-part-type="genus" reg="Lytopylus">L.</tp:taxon-name-part> <tp:taxon-name-part taxon-name-part-type="species" reg="youngcheae">youngcheae</tp:taxon-name-part></tp:taxon-name></italic></bold>
                    </td></tr><tr><td rowspan="1" colspan="1">–</td><td rowspan="1" colspan="1">B. Vertex of head mostly or entirely yellow</td><td rowspan="1" colspan="1">
                      <bold>32</bold>
                    </td></tr><tr><td rowspan="1" colspan="1"/><td rowspan="1" colspan="1">
                      <graphic xmlns:xlink="http://www.w3.org/1999/xlink" xlink:href="zookeys-721-093-g033.jpg" position="float" orientation="portrait" xlink:type="simple" id="oo_173486.jpg"/>
                    </td><td rowspan="1" colspan="1"/></tr><tr><td rowspan="1" colspan="1">32(31)</td><td rowspan="1" colspan="1">A. Mid tibia mostly black, yellow basally</td><td rowspan="1" colspan="1">
                      <bold><italic><tp:taxon-name><tp:taxon-name-part taxon-name-part-type="genus" reg="Lytopylus">L.</tp:taxon-name-part> <tp:taxon-name-part taxon-name-part-type="species" reg="eddysanchezi">eddysanchezi</tp:taxon-name-part></tp:taxon-name></italic></bold>
                    </td></tr><tr><td rowspan="1" colspan="1">–</td><td rowspan="1" colspan="1">B. Mid tibia with a sub-basal black patch and black apically, yellow at mid-length and basally</td><td rowspan="1" colspan="1">
                      <bold><italic><tp:taxon-name><tp:taxon-name-part taxon-name-part-type="genus" reg="Lytopylus">L.</tp:taxon-name-part> <tp:taxon-name-part taxon-name-part-type="species" reg="hartmanguidoi">hartmanguidoi</tp:taxon-name-part></tp:taxon-name></italic></bold>
                    </td></tr><tr><td rowspan="1" colspan="1"/><td rowspan="1" colspan="1">
                      <graphic xmlns:xlink="http://www.w3.org/1999/xlink" xlink:href="zookeys-721-093-g034.jpg" position="float" orientation="portrait" xlink:type="simple" id="oo_173487.jpg"/>
                    </td><td rowspan="1" colspan="1"/></tr><tr><td rowspan="1" colspan="1">33(1)</td><td rowspan="1" colspan="1">A. Pronotum entirely melanic</td><td rowspan="1" colspan="1">
                      <bold>34</bold>
                    </td></tr><tr><td rowspan="1" colspan="1">–</td><td rowspan="1" colspan="1">B. Pronotum bicolored</td><td rowspan="1" colspan="1">
                      <bold><italic><tp:taxon-name><tp:taxon-name-part taxon-name-part-type="genus" reg="Lytopylus">L.</tp:taxon-name-part> <tp:taxon-name-part taxon-name-part-type="species" reg="ericchapmani">ericchapmani</tp:taxon-name-part></tp:taxon-name></italic></bold>
                    </td></tr><tr><td rowspan="1" colspan="1"/><td rowspan="1" colspan="1">
                      <graphic xmlns:xlink="http://www.w3.org/1999/xlink" xlink:href="zookeys-721-093-g035.jpg" position="float" orientation="portrait" xlink:type="simple" id="oo_173488.jpg"/>
                    </td><td rowspan="1" colspan="1"/></tr><tr><td rowspan="1" colspan="1">34(33)</td><td rowspan="1" colspan="1">A. Lateral longitudinal carinae of median tergite 1 well-defined</td><td rowspan="1" colspan="1">
                      <bold><italic><tp:taxon-name><tp:taxon-name-part taxon-name-part-type="genus" reg="Lytopylus">L.</tp:taxon-name-part> <tp:taxon-name-part taxon-name-part-type="species" reg="hokwoni">hokwoni</tp:taxon-name-part></tp:taxon-name></italic></bold>
                    </td></tr><tr><td rowspan="1" colspan="1">–</td><td rowspan="1" colspan="1">B. Lateral longitudinal carinae of median tergite 1 blunt.</td><td rowspan="1" colspan="1">
                      <bold><italic><tp:taxon-name><tp:taxon-name-part taxon-name-part-type="genus" reg="Lytopylus">L.</tp:taxon-name-part> <tp:taxon-name-part taxon-name-part-type="species" reg="robertofernandezi">robertofernandezi</tp:taxon-name-part></tp:taxon-name></italic></bold>
                    </td></tr><tr><td rowspan="1" colspan="1"/><td rowspan="1" colspan="1">
                      <graphic xmlns:xlink="http://www.w3.org/1999/xlink" xlink:href="zookeys-721-093-g036.jpg" position="float" orientation="portrait" xlink:type="simple" id="oo_173489.jpg"/>
                    </td><td rowspan="1" colspan="1"/></tr></tbody></table></table-wrap></tp:treatment-sec></tp:taxon-treatment>
