# Supplementary material for: Revision of the species of Lytopylus from Area de Conservación Guanacaste, northwestern Costa Rica (Hymenoptera, Braconidae, Agathidinae)
Source: Zookeys. 2017 Dec 12;(721):93–158. doi: 10.3897/zookeys.721.20287 (PMC5740408; doi:10.3897/zookeys.721.20287)
Supplement: XML Treatment for Lytopylus alfredomainieri [file zookeys.721.20287-treatment3.xml]

<!DOCTYPE tp:taxon-treatment
  PUBLIC "-//TaxonX//DTD Taxonomic Treatment Publishing DTD v0 20100105//EN" "tax-treatment-NSO.dtd">
<tp:taxon-treatment xmlns:tp="http://www.plazi.org/taxpub"><tp:treatment-meta><kwd-group><label>Taxon classification</label><kwd><named-content xmlns:xlink="http://www.w3.org/1999/xlink" content-type="kingdom">Animalia</named-content></kwd><kwd><named-content xmlns:xlink="http://www.w3.org/1999/xlink" content-type="order">Hymenoptera</named-content></kwd><kwd><named-content xmlns:xlink="http://www.w3.org/1999/xlink" content-type="family">Braconidae</named-content></kwd></kwd-group><mixed-citation publication-type="journal"><person-group><name><surname>Kang</surname><given-names>Ilgoo</given-names></name><name><surname>Chapman</surname><given-names>Eric G.</given-names></name><name><surname>Janzen</surname><given-names>Daniel H.</given-names></name><name><surname>Hallwachs</surname><given-names>Winnie</given-names></name><name><surname>Tanya Dapkey</surname><given-names/></name><name><surname>Smith</surname><given-names>M. Alex</given-names></name><name><surname>Sharkey</surname><given-names>Michael J.</given-names></name></person-group><article-title>Revision of the species of <italic><tp:taxon-name><tp:taxon-name-part taxon-name-part-type="genus" reg="Lytopylus">Lytopylus</tp:taxon-name-part></tp:taxon-name></italic> from Area de Conservación Guanacaste, northwestern Costa Rica (<tp:taxon-name><tp:taxon-name-part taxon-name-part-type="order">Hymenoptera</tp:taxon-name-part></tp:taxon-name>, <tp:taxon-name><tp:taxon-name-part taxon-name-part-type="family">Braconidae</tp:taxon-name-part></tp:taxon-name>, <tp:taxon-name><tp:taxon-name-part taxon-name-part-type="subfamily">Agathidinae</tp:taxon-name-part></tp:taxon-name>)</article-title><source>Zookeys</source><day>12</day><month>12</month><year>2017</year><volume>2017</volume><issue>721</issue><fpage>93</fpage><lpage>158</lpage><pub-id pub-id-type="doi">10.3897/zookeys.721.20287</pub-id></mixed-citation></tp:treatment-meta><tp:nomenclature><tp:taxon-name>
              <tp:taxon-name-part taxon-name-part-type="genus" reg="Lytopylus">Lytopylus</tp:taxon-name-part>
              <tp:taxon-name-part taxon-name-part-type="species" reg="alfredomainieri">alfredomainieri</tp:taxon-name-part>
              <object-id xmlns:xlink="http://www.w3.org/1999/xlink" content-type="zoobank" xlink:type="simple">http://zoobank.org/ED76E996-F310-4605-BB8D-F1EC579B21D9</object-id>
            </tp:taxon-name><tp:taxon-authority>Kang</tp:taxon-authority><tp:taxon-status xmlns:xlink="http://www.w3.org/1999/xlink" xlink:type="simple">sp. n.</tp:taxon-status><xref ref-type="fig" rid="F38">Fig. 4</xref></tp:nomenclature><tp:treatment-sec sec-type="diagnosis" id="SECID0EE5BG"><title>Diagnosis.</title><p>Apical flagellomeres brown not distinctly paler than subapical flagellomeres; vertex of head entirely melanic; fore wing mostly infuscated; pronotum entirely pale (yellow to orange); fore tibia entirely pale (yellow to orange); mesoscutum entirely pale; anterior transverse carina of propodeum not reaching the lateral margin; median tergites entirely pale (yellow to orange); median syntergite 2+3 1.1 times longer than wide.</p></tp:treatment-sec><tp:treatment-sec sec-type="description" id="SECID0EJ5BG"><title>Description.</title><p>Holotype: female. Body length 4.4 mm. Fore wing length 5.1 mm. Fore wing mostly infuscated. Pronotum entirely pale (yellow to orange). Scutellar sulcus with one median longitudinal carina. Median areola of propodeum with well-defined margins. Anterior transverse carina of propodeum not reaching the lateral margin. Lateral longitudinal carinae of median tergite 1 well-defined. Median syntergite 2+3 1.1 times longer than wide. Ovipositor about same length as body.</p></tp:treatment-sec><tp:treatment-sec sec-type="Males" id="SECID0EO5BG"><title>Males.</title><p>Similar to holotype except for face. Face usually paler than holotype.</p></tp:treatment-sec><tp:treatment-sec sec-type="etymology" id="SECID0ET5BG"><title>Etymology.</title><p>
              <italic><tp:taxon-name><tp:taxon-name-part taxon-name-part-type="genus" reg="Lytopylus">Lytopylus</tp:taxon-name-part> <tp:taxon-name-part taxon-name-part-type="species" reg="alfredomainieri">alfredomainieri</tp:taxon-name-part></tp:taxon-name></italic> is named in honor of Alfredo Mainieri in recognition of his participation in the collaborative development of the ICE-<abbrev xmlns:xlink="http://www.w3.org/1999/xlink" xlink:title="Area de Conservación Guanacaste" id="ABBRID0EE6BG" xlink:type="simple">ACG</abbrev> geothermal project of Pailas II, northwestern Costa Rica.</p></tp:treatment-sec><tp:treatment-sec sec-type="biology" id="SECID0EI6BG"><title>Biology.</title><p>Reared five times from two species of <italic><tp:taxon-name><tp:taxon-name-part taxon-name-part-type="genus" reg="Olethreutes">Olethreutes</tp:taxon-name-part></tp:taxon-name></italic> (<tp:taxon-name><tp:taxon-name-part taxon-name-part-type="subfamily">Olethreutinae</tp:taxon-name-part></tp:taxon-name>, <tp:taxon-name><tp:taxon-name-part taxon-name-part-type="family">Tortricidae</tp:taxon-name-part></tp:taxon-name>) leaf-tiers feeding on mature leaves of <italic><tp:taxon-name><tp:taxon-name-part taxon-name-part-type="genus" reg="Meliosma">Meliosma</tp:taxon-name-part> <tp:taxon-name-part taxon-name-part-type="species" reg="glabrata">glabrata</tp:taxon-name-part></tp:taxon-name></italic> (<tp:taxon-name><tp:taxon-name-part taxon-name-part-type="family">Sabiaceae</tp:taxon-name-part></tp:taxon-name>) in <abbrev xmlns:xlink="http://www.w3.org/1999/xlink" xlink:title="Area de Conservación Guanacaste" id="ABBRID0EQAAI" xlink:type="simple">ACG</abbrev> cloud forest edge at 1220 to 1276 m elevation.</p></tp:treatment-sec><tp:treatment-sec sec-type="type material" id="SECID0EUAAI"><title>Type material.</title><p>Holotype ♀: Costa Rica, Guanacaste, Sector Cacao, Sendero Derrumbe, Area de Conservación Guanacaste <named-content xmlns:xlink="http://www.w3.org/1999/xlink" content-type="dwc:verbatimCoordinates" xlink:type="simple"><named-content content-type="geo-json" specific-use="{&#34;type&#34;:&#34;Point&#34;,&#34;coordinates&#34;:[-85.464260,10.929180]}" id="NCID0E4AAI" xlink:type="simple">10.92918N -85.46426W</named-content></named-content> 1220m., Manuel Pereira coll., food plant: <tp:taxon-name><tp:taxon-name-part taxon-name-part-type="family">Sabiaceae</tp:taxon-name-part></tp:taxon-name> <italic><tp:taxon-name><tp:taxon-name-part taxon-name-part-type="genus" reg="Meliosma">Meliosma</tp:taxon-name-part> <tp:taxon-name-part taxon-name-part-type="species" reg="glabrata">glabrata</tp:taxon-name-part></tp:taxon-name></italic>, host caterpillar: <tp:taxon-name><tp:taxon-name-part taxon-name-part-type="family">Tortricidae</tp:taxon-name-part></tp:taxon-name>, <tp:taxon-name><tp:taxon-name-part taxon-name-part-type="subfamily">Olethreutinae</tp:taxon-name-part></tp:taxon-name>, <italic><tp:taxon-name><tp:taxon-name-part taxon-name-part-type="genus" reg="Olethreutes">Olethreutes</tp:taxon-name-part></tp:taxon-name></italic> Janzen188, coll. date: 2/2/2009, parasitoid eclosion date: 3/19/2009, DHJPAR0035525. Paratypes: [the following have the same data as the holotype except as indicated] ♂, DHJPAR0035519. ♀, DHJPAR0035513. ♂, Sector <!--PageBreak-->Pailas Gemelos, <named-content xmlns:xlink="http://www.w3.org/1999/xlink" content-type="dwc:verbatimCoordinates" xlink:type="simple"><named-content content-type="geo-json" specific-use="{&#34;type&#34;:&#34;Point&#34;,&#34;coordinates&#34;:[-85.346620,10.769280]}" id="NCID0EICAI" xlink:type="simple">10.76928N -85.34662W</named-content></named-content>, 1276m., Jose Cortez coll., host caterpillar: <italic><tp:taxon-name><tp:taxon-name-part taxon-name-part-type="genus" reg="Olethreutes">Olethreutes</tp:taxon-name-part></tp:taxon-name></italic> Brown22, coll. date: 10/7/2009, parasitoid eclosion date: 11/2/2009, DHJPAR0038251. [same as previous except eclosion date] ♂, parasitoid eclosion date: 11/1/2009, DHJPAR0037861.</p><fig id="F38" position="float" orientation="portrait"><label>Figure 4.</label><caption><p>
                  <italic><tp:taxon-name><tp:taxon-name-part taxon-name-part-type="genus" reg="Lytopylus">Lytopylus</tp:taxon-name-part> <tp:taxon-name-part taxon-name-part-type="species" reg="alfredomainieri">alfredomainieri</tp:taxon-name-part></tp:taxon-name></italic> holotype: <bold>A</bold> lateral habitus <bold>B</bold> anterior head <bold>C</bold> propodeum <bold>D</bold> dorsal habitus <bold>E</bold> wings.</p></caption><graphic xmlns:xlink="http://www.w3.org/1999/xlink" xlink:href="zookeys-721-093-g038.jpg" position="float" orientation="portrait" xlink:type="simple" id="oo_173491.jpg"/></fig></tp:treatment-sec></tp:taxon-treatment>
