# Supplementary material for: Revision of the species of Lytopylus from Area de Conservación Guanacaste, northwestern Costa Rica (Hymenoptera, Braconidae, Agathidinae)
Source: Zookeys. 2017 Dec 12;(721):93–158. doi: 10.3897/zookeys.721.20287 (PMC5740408; doi:10.3897/zookeys.721.20287)
Supplement: XML Treatment for Lytopylus chrysokeras [file zookeys.721.20287-treatment7.xml]

<!DOCTYPE tp:taxon-treatment
  PUBLIC "-//TaxonX//DTD Taxonomic Treatment Publishing DTD v0 20100105//EN" "tax-treatment-NSO.dtd">
<tp:taxon-treatment xmlns:tp="http://www.plazi.org/taxpub"><tp:treatment-meta><kwd-group><label>Taxon classification</label><kwd><named-content xmlns:xlink="http://www.w3.org/1999/xlink" content-type="kingdom">Animalia</named-content></kwd><kwd><named-content xmlns:xlink="http://www.w3.org/1999/xlink" content-type="order">Hymenoptera</named-content></kwd><kwd><named-content xmlns:xlink="http://www.w3.org/1999/xlink" content-type="family">Braconidae</named-content></kwd></kwd-group><mixed-citation publication-type="journal"><person-group><name><surname>Kang</surname><given-names>Ilgoo</given-names></name><name><surname>Chapman</surname><given-names>Eric G.</given-names></name><name><surname>Janzen</surname><given-names>Daniel H.</given-names></name><name><surname>Hallwachs</surname><given-names>Winnie</given-names></name><name><surname>Tanya Dapkey</surname><given-names/></name><name><surname>Smith</surname><given-names>M. Alex</given-names></name><name><surname>Sharkey</surname><given-names>Michael J.</given-names></name></person-group><article-title>Revision of the species of <italic><tp:taxon-name><tp:taxon-name-part taxon-name-part-type="genus" reg="Lytopylus">Lytopylus</tp:taxon-name-part></tp:taxon-name></italic> from Area de Conservación Guanacaste, northwestern Costa Rica (<tp:taxon-name><tp:taxon-name-part taxon-name-part-type="order">Hymenoptera</tp:taxon-name-part></tp:taxon-name>, <tp:taxon-name><tp:taxon-name-part taxon-name-part-type="family">Braconidae</tp:taxon-name-part></tp:taxon-name>, <tp:taxon-name><tp:taxon-name-part taxon-name-part-type="subfamily">Agathidinae</tp:taxon-name-part></tp:taxon-name>)</article-title><source>Zookeys</source><day>12</day><month>12</month><year>2017</year><volume>2017</volume><issue>721</issue><fpage>93</fpage><lpage>158</lpage><pub-id pub-id-type="doi">10.3897/zookeys.721.20287</pub-id></mixed-citation></tp:treatment-meta><tp:nomenclature><tp:taxon-name>
              <tp:taxon-name-part taxon-name-part-type="genus" reg="Lytopylus">Lytopylus</tp:taxon-name-part>
              <tp:taxon-name-part taxon-name-part-type="species" reg="chrysokeras">chrysokeras</tp:taxon-name-part>
            </tp:taxon-name><tp:taxon-authority>(Sharkey)</tp:taxon-authority><xref ref-type="fig" rid="F42">Fig. 8</xref><tp:nomenclature-citation-list><tp:nomenclature-citation><tp:taxon-name>
                  <tp:taxon-name-part taxon-name-part-type="genus" reg="Austroearinus">Austroearinus</tp:taxon-name-part> <tp:taxon-name-part taxon-name-part-type="species" reg="chrysokeras">chrysokeras</tp:taxon-name-part></tp:taxon-name><comment>(Sharkey), (<xref ref-type="bibr" rid="B19">Sharkey 2006</xref>).</comment></tp:nomenclature-citation><tp:nomenclature-citation><tp:taxon-name>
                  <tp:taxon-name-part taxon-name-part-type="genus" reg="Lytopylus">Lytopylus</tp:taxon-name-part> <tp:taxon-name-part taxon-name-part-type="species" reg="chrysokeras">chrysokeras</tp:taxon-name-part></tp:taxon-name><comment>Sharkey, (<xref ref-type="bibr" rid="B20">Sharkey et al. 2016</xref>).</comment></tp:nomenclature-citation></tp:nomenclature-citation-list></tp:nomenclature><tp:treatment-sec sec-type="diagnosis" id="SECID0EQZAI"><title>Diagnosis.</title><p>Apical flagellomeres usually bright yellow, always distinctly paler than subapical flagellomeres; fore wing mostly infuscated; hind tibia black apically; mesoscutum entirely pale; median tergites entirely pale (yellow to orange).</p></tp:treatment-sec><tp:treatment-sec sec-type="biology" id="SECID0EVZAI"><title>Biology.</title><p>Reared 48 times from seven species of dichomeridine <tp:taxon-name><tp:taxon-name-part taxon-name-part-type="family">Gelechiidae</tp:taxon-name-part></tp:taxon-name> feeding on seven species of mature leaves of <tp:taxon-name><tp:taxon-name-part taxon-name-part-type="family">Malvaceae</tp:taxon-name-part></tp:taxon-name>, <tp:taxon-name><tp:taxon-name-part taxon-name-part-type="family">Violaceae</tp:taxon-name-part></tp:taxon-name>, <tp:taxon-name><tp:taxon-name-part taxon-name-part-type="family">Rubiaceae</tp:taxon-name-part></tp:taxon-name>, <tp:taxon-name><tp:taxon-name-part taxon-name-part-type="family">Asteraceae</tp:taxon-name-part></tp:taxon-name>, and <tp:taxon-name><tp:taxon-name-part taxon-name-part-type="family">Fabaceae</tp:taxon-name-part></tp:taxon-name> growing in <abbrev xmlns:xlink="http://www.w3.org/1999/xlink" xlink:title="Area de Conservación Guanacaste" id="ABBRID0EZ1AI" xlink:type="simple">ACG</abbrev> rain forest at 240 to 645 m elevation.</p></tp:treatment-sec><tp:treatment-sec sec-type="material" id="SECID0E41AI"><title>Material.</title><p>♀: Costa Rica, Alajuela, Sector San Cristobal, Tajo Angeles, Area de Conservaciόn Guanacaste <named-content xmlns:xlink="http://www.w3.org/1999/xlink" content-type="dwc:verbatimCoordinates" xlink:type="simple"><named-content content-type="geo-json" specific-use="{&#34;type&#34;:&#34;Point&#34;,&#34;coordinates&#34;:[-85.415310,10.864720]}" id="NCID0EG2AI" xlink:type="simple">10.86472N -85.41531W</named-content></named-content> 540m., Carolina Cano coll., food plant: <tp:taxon-name><tp:taxon-name-part taxon-name-part-type="family">Violaceae</tp:taxon-name-part></tp:taxon-name> <italic><tp:taxon-name><tp:taxon-name-part taxon-name-part-type="genus" reg="Rinorea">Rinorea</tp:taxon-name-part> <tp:taxon-name-part taxon-name-part-type="species" reg="squamata">squamata</tp:taxon-name-part></tp:taxon-name></italic>, host caterpillar: <tp:taxon-name><tp:taxon-name-part taxon-name-part-type="family">Gelechiidae</tp:taxon-name-part></tp:taxon-name>, <tp:taxon-name><tp:taxon-name-part taxon-name-part-type="subfamily">Dichomeridinae</tp:taxon-name-part></tp:taxon-name>, gelJanzen01 Janzen485, coll. date: 6/10/2010, parasitoid eclosion date: 6/29/2010, DHJPAR0040492. [the following have the same data as previous except as indicated] ♂, parasitoid eclosion date: 6/26/2010, DHJPAR0040344. ♂, parasitoid eclosion date: 6/27/2010, DHJPAR0040476. ♂, parasitoid eclosion date: 6/30/2010, DHJPAR0040485. ♂, parasitoid eclosion date: 6/27/2010, DHJPAR0040487. ♀, Gloria Sihezar coll., coll. date: 6/15/2010, parasitoid eclosion date: 7/2/2010, DHJPAR0040473. ♀, Gloria Sihezar coll. food plant: <tp:taxon-name><tp:taxon-name-part taxon-name-part-type="family">Malvaceae</tp:taxon-name-part></tp:taxon-name> <italic><tp:taxon-name><tp:taxon-name-part taxon-name-part-type="genus" reg="Mortoniodendron">Mortoniodendron</tp:taxon-name-part> <tp:taxon-name-part taxon-name-part-type="species" reg="costaricense">costaricense</tp:taxon-name-part></tp:taxon-name></italic>, host caterpillar: gelJanzen01 Janzen356, coll. date: 7/8/2010, parasitoid eclosion date: 7/25/2010, DHJPAR0040505. ♀, Elda Araya coll., food plant: <tp:taxon-name><tp:taxon-name-part taxon-name-part-type="family">Malvaceae</tp:taxon-name-part></tp:taxon-name> <italic><tp:taxon-name><tp:taxon-name-part taxon-name-part-type="genus" reg="Mortoniodendron">Mortoniodendron</tp:taxon-name-part> <tp:taxon-name-part taxon-name-part-type="species" reg="costaricense">costaricense</tp:taxon-name-part></tp:taxon-name></italic>, host caterpillar: gelJanzen01 Janzen356, coll. date: 7/8/2010, parasitoid eclosion date: 7/23/2010, DHJPAR0040460. ♀, Osvaldo Espinoza coll., food plant: <italic><tp:taxon-name><tp:taxon-name-part taxon-name-part-type="genus" reg="Rinorea">Rinorea</tp:taxon-name-part> <tp:taxon-name-part taxon-name-part-type="species" reg="deflexiflora">deflexiflora</tp:taxon-name-part></tp:taxon-name></italic>, host caterpillar: gelJanzen01 Janzen179, coll. date: 6/4/2014, parasitoid eclosion date: 6/20/2014, DHJPAR0055352. ♂, Finca San Gabriel, <named-content xmlns:xlink="http://www.w3.org/1999/xlink" content-type="dwc:verbatimCoordinates" xlink:type="simple"><named-content content-type="geo-json" specific-use="{&#34;type&#34;:&#34;Point&#34;,&#34;coordinates&#34;:[-85.393430,10.877660]}" id="NCID0ET4AI" xlink:type="simple">10.87766N -85.39343W</named-content></named-content> 645m., Carolina Cano coll., food plant: <tp:taxon-name><tp:taxon-name-part taxon-name-part-type="family">Malvaceae</tp:taxon-name-part></tp:taxon-name> <italic><tp:taxon-name><tp:taxon-name-part taxon-name-part-type="genus" reg="Mortoniodendron">Mortoniodendron</tp:taxon-name-part> <tp:taxon-name-part taxon-name-part-type="species" reg="costaricense">costaricense</tp:taxon-name-part></tp:taxon-name></italic>, host caterpillar: gelJanzen01 Janzen356, coll. date: 11/16/2012, parasitoid eclosion date: 12/5/2012, DHJPAR0051373. [same as previous except coll. date and eclosion date] ♂, coll. date: 11/30/2012, parasitoid eclosion date: 12/21/2012, DHJPAR0051162. ♀, Gloria Sihezar coll., coll. date: 6/2/2012, parasitoid eclosion date: 6/28/2012, DHJPAR0049276. ♀, Elda Araya coll., coll. date: 10/11/2012, parasitoid eclosion date: 11/4/2012, DHJPAR0051364. [the following have the same data as the holotype except as indicated] ♂, Cementerio Viejo, <named-content xmlns:xlink="http://www.w3.org/1999/xlink" content-type="dwc:verbatimCoordinates" xlink:type="simple"><named-content content-type="geo-json" specific-use="{&#34;type&#34;:&#34;Point&#34;,&#34;coordinates&#34;:[-85.388890,10.881110]}" id="NCID0EL5AI" xlink:type="simple">10.88111N -85.38889W</named-content></named-content> 570m., Gloria Sihezar coll., food plant: <tp:taxon-name><tp:taxon-name-part taxon-name-part-type="family">Malvaceae</tp:taxon-name-part></tp:taxon-name> <italic><tp:taxon-name><tp:taxon-name-part taxon-name-part-type="genus" reg="Mortoniodendron">Mortoniodendron</tp:taxon-name-part> <tp:taxon-name-part taxon-name-part-type="species" reg="costaricense">costaricense</tp:taxon-name-part></tp:taxon-name></italic>, host caterpillar: gelJanzen01 Janzen356, coll. date: 7/30/2014, parasitoid eclosion date: 8/17/2014, DHJPAR0057739. ♂, Rio Blanco Abajo, <named-content xmlns:xlink="http://www.w3.org/1999/xlink" content-type="dwc:verbatimCoordinates" xlink:type="simple"><named-content content-type="geo-json" specific-use="{&#34;type&#34;:&#34;Point&#34;,&#34;coordinates&#34;:[-85.372540,10.900370]}" id="NCID0ED6AI" xlink:type="simple">10.90037N -85.37254W</named-content></named-content> 500m., food plant: <tp:taxon-name><tp:taxon-name-part taxon-name-part-type="family">Malvaceae</tp:taxon-name-part></tp:taxon-name> <italic><tp:taxon-name><tp:taxon-name-part taxon-name-part-type="genus" reg="Mortoniodendron">Mortoniodendron</tp:taxon-name-part> <tp:taxon-name-part taxon-name-part-type="species" reg="costaricense">costaricense</tp:taxon-name-part></tp:taxon-name></italic>, host caterpillar: gelJanzen01 Janzen356, coll. date: 6/29/2009, parasitoid eclosion date: 7/19/2009, DHJPAR0040070. ♀, Sector Rincon Rain Forest, Rio Francia Arriba, <named-content xmlns:xlink="http://www.w3.org/1999/xlink" content-type="dwc:verbatimCoordinates" xlink:type="simple"><named-content content-type="geo-json" specific-use="{&#34;type&#34;:&#34;Point&#34;,&#34;coordinates&#34;:[-85.290030,10.896660]}" id="NCID0E26AI" xlink:type="simple">10.89666N -85.29003W</named-content></named-content> 400m., Jose Perez coll., food plant: <tp:taxon-name><tp:taxon-name-part taxon-name-part-type="family">Fabaceae</tp:taxon-name-part></tp:taxon-name> <italic><tp:taxon-name><tp:taxon-name-part taxon-name-part-type="genus" reg="Dialium">Dialium</tp:taxon-name-part> <tp:taxon-name-part taxon-name-part-type="species" reg="guianense">guianense</tp:taxon-name-part></tp:taxon-name></italic>, host caterpillar: <italic><tp:taxon-name><tp:taxon-name-part taxon-name-part-type="genus" reg="Dichomeris">Dichomeris</tp:taxon-name-part></tp:taxon-name></italic> Janzen512, coll. date: 1/19/2011, parasitoid eclosion date: 2/7/2011, DHJPAR0042837. [same as previous except and <!--PageBreak-->eclosion date] ♀, parasitoid eclosion date: 2/10/2011, DHJPAR0042835. ♀, parasitoid eclosion date: 2/9/2011, DHJPAR0043002. ♀, Sector Rincon Rain Forest, Sendero Anonas, <named-content xmlns:xlink="http://www.w3.org/1999/xlink" content-type="dwc:verbatimCoordinates" xlink:type="simple"><named-content content-type="geo-json" specific-use="{&#34;type&#34;:&#34;Point&#34;,&#34;coordinates&#34;:[-85.278820,10.905280]}" id="NCID0E3ABI" xlink:type="simple">10.90528N -85.27882W</named-content></named-content> 405m., Jose Perez coll., food plant: <tp:taxon-name><tp:taxon-name-part taxon-name-part-type="family">Violaceae</tp:taxon-name-part></tp:taxon-name> <italic><tp:taxon-name><tp:taxon-name-part taxon-name-part-type="genus" reg="Rinorea">Rinorea</tp:taxon-name-part> <tp:taxon-name-part taxon-name-part-type="species" reg="deflexiflora">deflexiflora</tp:taxon-name-part></tp:taxon-name></italic>, coll. date: 4/6/2012, parasitoid eclosion date: 5/1/2012, DHJPAR0049388. [same as previous except as indicated] ♂, food plant: <italic><tp:taxon-name><tp:taxon-name-part taxon-name-part-type="genus" reg="Rinorea">Rinorea</tp:taxon-name-part> <tp:taxon-name-part taxon-name-part-type="species" reg="hummelii">hummelii</tp:taxon-name-part></tp:taxon-name></italic>, coll. date: 2/12/2013, parasitoid eclosion date: 2/26/2013, DHJPAR0051817. ♀, Anabelle Cordoba coll., food plant: <italic><tp:taxon-name><tp:taxon-name-part taxon-name-part-type="genus" reg="Rinorea">Rinorea</tp:taxon-name-part> <tp:taxon-name-part taxon-name-part-type="species" reg="hummelii">hummelii</tp:taxon-name-part></tp:taxon-name></italic>, coll. date: 5/20/2014, parasitoid eclosion date: 6/6/2014, DHJPAR0055505. ♂, Anabelle Cordoba coll., coll. date: 5/20/2014, parasitoid eclosion date: 6/5/2014, DHJPAR0055528. [same as previous except as indicated] ♀, parasitoid eclosion date: 6/8/2014, DHJPAR0055522. ♂, parasitoid eclosion date: 6/7/2014, DHJPAR0055527. ♀, parasitoid eclosion date: 6/11/2014, DHJPAR0055353. ♂, coll. date: 5/23/2014, parasitoid eclosion date: 6/7/2014, DHJPAR0055543. ♂, coll. date: 5/23/2014, parasitoid eclosion date: 6/9/2014, DHJPAR0055490. ♂, coll. date: 5/23/2014, parasitoid eclosion date: 6/7/2014, DHJPAR0055507. ♀, coll. date: 5/30/2014, parasitoid eclosion date: 6/18/2014, DHJPAR0055513. ♀, coll. date: 6/2/2014, parasitoid eclosion date: 6/14/2014, DHJPAR0055504. ♀, Sector Rincon Rain Forest, Jacobo, <named-content xmlns:xlink="http://www.w3.org/1999/xlink" content-type="dwc:verbatimCoordinates" xlink:type="simple"><named-content content-type="geo-json" specific-use="{&#34;type&#34;:&#34;Point&#34;,&#34;coordinates&#34;:[-85.317700,10.940760]}" id="NCID0EKCBI" xlink:type="simple">10.94076N -85.3177W</named-content></named-content> 461m., Petrona Rios coll., food plant: <italic><tp:taxon-name><tp:taxon-name-part taxon-name-part-type="genus" reg="Rinorea">Rinorea</tp:taxon-name-part> <tp:taxon-name-part taxon-name-part-type="species" reg="deflexiflora">deflexiflora</tp:taxon-name-part></tp:taxon-name></italic>, host caterpillar: gelJanzen01 Janzen179, coll. date: 6/7/2014, parasitoid eclosion date: 6/23/2014, DHJPAR0055986. ♂, Sector Rincon Rain Forest, Conguera, <named-content xmlns:xlink="http://www.w3.org/1999/xlink" content-type="dwc:verbatimCoordinates" xlink:type="simple"><named-content content-type="geo-json" specific-use="{&#34;type&#34;:&#34;Point&#34;,&#34;coordinates&#34;:[-85.266310,10.915890]}" id="NCID0E4CBI" xlink:type="simple">10.91589N -85.26631W</named-content></named-content> 420m., Jose Perez coll., food plant: <tp:taxon-name><tp:taxon-name-part taxon-name-part-type="family">Asteraceae</tp:taxon-name-part></tp:taxon-name> <italic><tp:taxon-name><tp:taxon-name-part taxon-name-part-type="genus" reg="Koanophyllon">Koanophyllon</tp:taxon-name-part> <tp:taxon-name-part taxon-name-part-type="species" reg="hylonoma">hylonoma</tp:taxon-name-part></tp:taxon-name></italic>, host caterpillar: <italic><tp:taxon-name><tp:taxon-name-part taxon-name-part-type="genus" reg="Dichomeris">Dichomeris</tp:taxon-name-part></tp:taxon-name></italic> Janzen703, coll. date: 7/1/2009, parasitoid eclosion date: 7/22/2009, DHJPAR0040067. ♂, Guanacaste, Sector Pitilla, Ingas, <named-content xmlns:xlink="http://www.w3.org/1999/xlink" content-type="dwc:verbatimCoordinates" xlink:type="simple"><named-content content-type="geo-json" specific-use="{&#34;type&#34;:&#34;Point&#34;,&#34;coordinates&#34;:[-85.420410,11.003110]}" id="NCID0EFJAG" xlink:type="simple">11.00311N -85.42041W</named-content></named-content> 580m., Natalia Santamaria coll. food plant: <italic><tp:taxon-name><tp:taxon-name-part taxon-name-part-type="genus" reg="Rinorea">Rinorea</tp:taxon-name-part> <tp:taxon-name-part taxon-name-part-type="species" reg="deflexiflora">deflexiflora</tp:taxon-name-part></tp:taxon-name></italic>, host caterpillar: gelJanzen01 Janzen781, coll. date: 5/29/2004, parasitoid eclosion date: 6/21/2004, DHJPAR0015527. ♂, Guanacaste, Sector Pitilla, Sendero <tp:taxon-name><tp:taxon-name-part taxon-name-part-type="order">Trichoptera</tp:taxon-name-part></tp:taxon-name>, <named-content xmlns:xlink="http://www.w3.org/1999/xlink" content-type="dwc:verbatimCoordinates" xlink:type="simple"><named-content content-type="geo-json" specific-use="{&#34;type&#34;:&#34;Point&#34;,&#34;coordinates&#34;:[-85.418690,10.985710]}" id="NCID0EMEBI" xlink:type="simple">10.98571N -85.41869W</named-content></named-content> 655m., Calixto Moraga coll. food plant: <italic><tp:taxon-name><tp:taxon-name-part taxon-name-part-type="genus" reg="Rinorea">Rinorea</tp:taxon-name-part> <tp:taxon-name-part taxon-name-part-type="species" reg="sylvatica">sylvatica</tp:taxon-name-part></tp:taxon-name></italic>, coll. date: 10/8/2009, parasitoid eclosion date: 10/27/2009, DHJPAR0040065. ♂, Guanacaste, Sector Pitilla, Sendero Laguna, <named-content xmlns:xlink="http://www.w3.org/1999/xlink" content-type="dwc:verbatimCoordinates" xlink:type="simple"><named-content content-type="geo-json" specific-use="{&#34;type&#34;:&#34;Point&#34;,&#34;coordinates&#34;:[-85.423360,10.988800]}" id="NCID0E6EBI" xlink:type="simple">10.9888N -85.42336W</named-content></named-content> 680m., Roster Moraga coll., food plant: <tp:taxon-name><tp:taxon-name-part taxon-name-part-type="family">Rubiaceae</tp:taxon-name-part></tp:taxon-name> <italic><tp:taxon-name><tp:taxon-name-part taxon-name-part-type="genus" reg="Chiococca">Chiococca</tp:taxon-name-part> <tp:taxon-name-part taxon-name-part-type="species" reg="alba">alba</tp:taxon-name-part></tp:taxon-name></italic>, coll. date: 1/8/2010, parasitoid eclosion date: 1/28/2010, DHJPAR0038356. ♂, Guanacaste, Sector Pitilla, Leonel, <named-content xmlns:xlink="http://www.w3.org/1999/xlink" content-type="dwc:verbatimCoordinates" xlink:type="simple"><named-content content-type="geo-json" specific-use="{&#34;type&#34;:&#34;Point&#34;,&#34;coordinates&#34;:[-85.401950,10.996370]}" id="NCID0EXFBI" xlink:type="simple">10.99637N -85.40195W</named-content></named-content> 510m., Dinia Martinez coll., food plant: <italic><tp:taxon-name><tp:taxon-name-part taxon-name-part-type="genus" reg="Rinorea">Rinorea</tp:taxon-name-part> <tp:taxon-name-part taxon-name-part-type="species" reg="sylvatica">sylvatica</tp:taxon-name-part></tp:taxon-name></italic>, coll. date: 2/4/2010, parasitoid eclosion date: 2/22/2010, DHJPAR0039071. ♀, Guanacaste, Sector Pitilla, Sendero Orosilito, <named-content xmlns:xlink="http://www.w3.org/1999/xlink" content-type="dwc:verbatimCoordinates" xlink:type="simple"><named-content content-type="geo-json" specific-use="{&#34;type&#34;:&#34;Point&#34;,&#34;coordinates&#34;:[-85.436230,10.983320]}" id="NCID0EKGBI" xlink:type="simple">10.98332N -85.43623W</named-content></named-content> 900m., Freddy Quesada coll., food plant: <tp:taxon-name><tp:taxon-name-part taxon-name-part-type="family">Malpighiaceae</tp:taxon-name-part></tp:taxon-name> <italic><tp:taxon-name><tp:taxon-name-part taxon-name-part-type="genus" reg="Hiraea">Hiraea</tp:taxon-name-part> <tp:taxon-name-part taxon-name-part-type="species" reg="reclinata">reclinata</tp:taxon-name-part></tp:taxon-name></italic>, host caterpillar: gelJanzen01 Janzen19, coll. date: 7/25/2013, parasitoid eclosion date: 8/15/2013, DHJPAR0052673. ♂, Guanacaste, Sector Del Oro, Quebrada Raiz, <named-content xmlns:xlink="http://www.w3.org/1999/xlink" content-type="dwc:verbatimCoordinates" xlink:type="simple"><named-content content-type="geo-json" specific-use="{&#34;type&#34;:&#34;Point&#34;,&#34;coordinates&#34;:[-85.486690,11.028650]}" id="NCID0E2NAG" xlink:type="simple">11.02865N -85.48669W</named-content></named-content> 280m., Elieth Cantillano coll. food plant: <italic><tp:taxon-name><tp:taxon-name-part taxon-name-part-type="genus" reg="Rinorea">Rinorea</tp:taxon-name-part> <tp:taxon-name-part taxon-name-part-type="species" reg="deflexiflora">deflexiflora</tp:taxon-name-part></tp:taxon-name></italic>, coll. date: 5/18/2010, parasitoid eclosion date: 6/3/2010, DHJPAR0040331. [same as previous except collector and eclosion date] ♂, Roster Moraga coll., parasitoid eclosion date: 6/1/2010, DHJPAR0040335. ♂, Roster Moraga coll., parasitoid eclosion date: 6/2/2010, DHJPAR0040503.</p><fig id="F42" position="float" orientation="portrait"><label>Figure 8.</label><caption><p>
                  <italic><tp:taxon-name><tp:taxon-name-part taxon-name-part-type="genus" reg="Lytopylus">Lytopylus</tp:taxon-name-part> <tp:taxon-name-part taxon-name-part-type="species" reg="chrysokeras">chrysokeras</tp:taxon-name-part></tp:taxon-name></italic>: <bold>A</bold> lateral habitus <bold>B</bold> anterior head <bold>C</bold> propodeum <bold>D</bold> dorsal habitus <bold>E</bold> fore wing <bold>F</bold> hind wing.</p></caption><graphic xmlns:xlink="http://www.w3.org/1999/xlink" xlink:href="zookeys-721-093-g042.jpg" position="float" orientation="portrait" xlink:type="simple" id="oo_173495.jpg"/></fig><!--PageBreak--></tp:treatment-sec><ref-list><ref id="B19"><mixed-citation xmlns:xlink="http://www.w3.org/1999/xlink" xlink:type="simple">
          <person-group><name name-style="western"><surname>Sharkey</surname><given-names>MJ</given-names></name></person-group> (<year>2006</year>) <article-title>Two new genera of <tp:taxon-name><tp:taxon-name-part taxon-name-part-type="subfamily">Agathidinae</tp:taxon-name-part></tp:taxon-name> (<tp:taxon-name><tp:taxon-name-part taxon-name-part-type="order">Hymenoptera</tp:taxon-name-part></tp:taxon-name>: <tp:taxon-name><tp:taxon-name-part taxon-name-part-type="family">Braconidae</tp:taxon-name-part></tp:taxon-name>) with a key to the genera of the New World.</article-title> <source>Zootaxa</source> <volume>1185</volume>: <fpage>37</fpage>–<lpage>51</lpage>.</mixed-citation></ref><ref id="B20"><mixed-citation xmlns:xlink="http://www.w3.org/1999/xlink" xlink:type="simple">
          <person-group><name name-style="western"><surname>Sharkey</surname><given-names>MJ</given-names></name><name name-style="western"><surname>Chapman</surname><given-names>EG</given-names></name><name name-style="western"><surname>Iza</surname><given-names>de Campos GY</given-names></name></person-group> (<year>2016</year>) <article-title>Revision of <italic><tp:taxon-name><tp:taxon-name-part taxon-name-part-type="genus">Aerophilus</tp:taxon-name-part></tp:taxon-name></italic> Szépligeti (<tp:taxon-name><tp:taxon-name-part taxon-name-part-type="order">Hymenoptera</tp:taxon-name-part></tp:taxon-name>, <tp:taxon-name><tp:taxon-name-part taxon-name-part-type="family">Braconidae</tp:taxon-name-part></tp:taxon-name>, <tp:taxon-name><tp:taxon-name-part taxon-name-part-type="subfamily">Agathidinae</tp:taxon-name-part></tp:taxon-name>) from eastern North America, with a key to the Nearctic species.</article-title> <source>Contributions in Science</source> <volume>524</volume>: <fpage>51</fpage>–<lpage>109</lpage>.</mixed-citation></ref></ref-list></tp:taxon-treatment>
