# Supplementary material for: Revision of the species of Lytopylus from Area de Conservación Guanacaste, northwestern Costa Rica (Hymenoptera, Braconidae, Agathidinae)
Source: Zookeys. 2017 Dec 12;(721):93–158. doi: 10.3897/zookeys.721.20287 (PMC5740408; doi:10.3897/zookeys.721.20287)
Supplement: XML Treatment for Lytopylus eddysanchezi [file zookeys.721.20287-treatment8.xml]

<!DOCTYPE tp:taxon-treatment
  PUBLIC "-//TaxonX//DTD Taxonomic Treatment Publishing DTD v0 20100105//EN" "tax-treatment-NSO.dtd">
<tp:taxon-treatment xmlns:tp="http://www.plazi.org/taxpub"><tp:treatment-meta><kwd-group><label>Taxon classification</label><kwd><named-content xmlns:xlink="http://www.w3.org/1999/xlink" content-type="kingdom">Animalia</named-content></kwd><kwd><named-content xmlns:xlink="http://www.w3.org/1999/xlink" content-type="order">Hymenoptera</named-content></kwd><kwd><named-content xmlns:xlink="http://www.w3.org/1999/xlink" content-type="family">Braconidae</named-content></kwd></kwd-group><mixed-citation publication-type="journal"><person-group><name><surname>Kang</surname><given-names>Ilgoo</given-names></name><name><surname>Chapman</surname><given-names>Eric G.</given-names></name><name><surname>Janzen</surname><given-names>Daniel H.</given-names></name><name><surname>Hallwachs</surname><given-names>Winnie</given-names></name><name><surname>Tanya Dapkey</surname><given-names/></name><name><surname>Smith</surname><given-names>M. Alex</given-names></name><name><surname>Sharkey</surname><given-names>Michael J.</given-names></name></person-group><article-title>Revision of the species of <italic><tp:taxon-name><tp:taxon-name-part taxon-name-part-type="genus" reg="Lytopylus">Lytopylus</tp:taxon-name-part></tp:taxon-name></italic> from Area de Conservación Guanacaste, northwestern Costa Rica (<tp:taxon-name><tp:taxon-name-part taxon-name-part-type="order">Hymenoptera</tp:taxon-name-part></tp:taxon-name>, <tp:taxon-name><tp:taxon-name-part taxon-name-part-type="family">Braconidae</tp:taxon-name-part></tp:taxon-name>, <tp:taxon-name><tp:taxon-name-part taxon-name-part-type="subfamily">Agathidinae</tp:taxon-name-part></tp:taxon-name>)</article-title><source>Zookeys</source><day>12</day><month>12</month><year>2017</year><volume>2017</volume><issue>721</issue><fpage>93</fpage><lpage>158</lpage><pub-id pub-id-type="doi">10.3897/zookeys.721.20287</pub-id></mixed-citation></tp:treatment-meta><tp:nomenclature><tp:taxon-name>
              <tp:taxon-name-part taxon-name-part-type="genus" reg="Lytopylus">Lytopylus</tp:taxon-name-part>
              <tp:taxon-name-part taxon-name-part-type="species" reg="eddysanchezi">eddysanchezi</tp:taxon-name-part>
              <object-id xmlns:xlink="http://www.w3.org/1999/xlink" content-type="zoobank" xlink:type="simple">http://zoobank.org/7BD05EB2-A120-4442-AABA-0D70E4AE0FB6</object-id>
            </tp:taxon-name><tp:taxon-authority>Kang</tp:taxon-authority><tp:taxon-status xmlns:xlink="http://www.w3.org/1999/xlink" xlink:type="simple">sp. n.</tp:taxon-status><xref ref-type="fig" rid="F43">Fig. 9</xref><!--PageBreak--></tp:nomenclature><tp:treatment-sec sec-type="diagnosis" id="SECID0E4JBI"><title>Diagnosis.</title><p>Vertex of head entirely yellow; fore wing with one black band; mid tibia mostly melanic, yellow basally.</p></tp:treatment-sec><tp:treatment-sec sec-type="description" id="SECID0ECKBI"><title>Description.</title><p>Holotype: female. Body length 6.0 mm. Fore wing length 5.5 mm. Fore wing with one black band. Scutellar sulcus with one median longitudinal carina. Median areola of propodeum with well-defined margins. Anterior transverse carina of propodeum absent. Lateral longitudinal carinae of median tergite 1 well-defined. Median syntergite 2+3 1.2 times longer than wide. Ovipositor about same length as body.</p></tp:treatment-sec><tp:treatment-sec sec-type="Males" id="SECID0EHKBI"><title>Males.</title><p>Similar to holotype except for fore legs color. Fore legs usually less melanic.</p></tp:treatment-sec><tp:treatment-sec sec-type="etymology" id="SECID0EMKBI"><title>Etymology.</title><p>
              <italic><tp:taxon-name><tp:taxon-name-part taxon-name-part-type="genus" reg="Lytopylus">Lytopylus</tp:taxon-name-part> <tp:taxon-name-part taxon-name-part-type="species" reg="eddysanchezi">eddysanchezi</tp:taxon-name-part></tp:taxon-name></italic> is named in honor of Eddy Sánchez in recognition of his participation in the collaborative development of the ICE-<abbrev xmlns:xlink="http://www.w3.org/1999/xlink" xlink:title="Area de Conservación Guanacaste" id="ABBRID0E4KBI" xlink:type="simple">ACG</abbrev> geothermal project of Pailas II, northwestern Costa Rica.</p></tp:treatment-sec><tp:treatment-sec sec-type="biology" id="SECID0EBLBI"><title>Biology.</title><p>Reared 11 times from one species leaf-tier in the <tp:taxon-name><tp:taxon-name-part taxon-name-part-type="family">Depressariidae</tp:taxon-name-part></tp:taxon-name>, feeding on mature leaves of <italic><tp:taxon-name><tp:taxon-name-part taxon-name-part-type="genus" reg="Meliosma">Meliosma</tp:taxon-name-part> <tp:taxon-name-part taxon-name-part-type="species" reg="glabrata">glabrata</tp:taxon-name-part></tp:taxon-name></italic> (<tp:taxon-name><tp:taxon-name-part taxon-name-part-type="family">Sabiaceae</tp:taxon-name-part></tp:taxon-name>) in <abbrev xmlns:xlink="http://www.w3.org/1999/xlink" xlink:title="Area de Conservación Guanacaste" id="ABBRID0E3LBI" xlink:type="simple">ACG</abbrev> rain forest at 540 to 645 m elevation.</p></tp:treatment-sec><tp:treatment-sec sec-type="type material" id="SECID0EAMBI"><title>Type material.</title><p>Holotype ♀: Costa Rica, Alajuela, Sector San Cristobal, Finca San Gabriel, Area de Conservaciόn Guanacaste <named-content xmlns:xlink="http://www.w3.org/1999/xlink" content-type="dwc:verbatimCoordinates" xlink:type="simple"><named-content content-type="geo-json" specific-use="{&#34;type&#34;:&#34;Point&#34;,&#34;coordinates&#34;:[-85.393430,10.877660]}" id="NCID0EJMBI" xlink:type="simple">10.87766N -85.39343W</named-content></named-content> 645m., Gloria Sihezar coll., food plant: <tp:taxon-name><tp:taxon-name-part taxon-name-part-type="family">Sabiaceae</tp:taxon-name-part></tp:taxon-name> <italic><tp:taxon-name><tp:taxon-name-part taxon-name-part-type="genus" reg="Meliosma">Meliosma</tp:taxon-name-part> <tp:taxon-name-part taxon-name-part-type="species" reg="glabrata">glabrata</tp:taxon-name-part></tp:taxon-name></italic>, host caterpillar: <tp:taxon-name><tp:taxon-name-part taxon-name-part-type="family">Depressariidae</tp:taxon-name-part></tp:taxon-name>, subfamily unknown, elachJanzen01 Janzen900, coll. date: 1/7/2015, parasitoid eclosion date: 2/7/2015, DHJPAR0056978. Paratypes: [the following have the same data <!--PageBreak-->as the holotype except as indicated] ♂, Sendero Corredor, <named-content xmlns:xlink="http://www.w3.org/1999/xlink" content-type="dwc:verbatimCoordinates" xlink:type="simple"><named-content content-type="geo-json" specific-use="{&#34;type&#34;:&#34;Point&#34;,&#34;coordinates&#34;:[-85.389630,10.878680]}" id="NCID0EINBI" xlink:type="simple">10.87868N -85.38963W</named-content></named-content> 620m., Elda Araya coll., coll. date: 11/7/2009, parasitoid eclosion date: 12/5/2009, DHJPAR0038240. ♂, Sendero Corredor, <named-content xmlns:xlink="http://www.w3.org/1999/xlink" content-type="dwc:verbatimCoordinates" xlink:type="simple"><named-content content-type="geo-json" specific-use="{&#34;type&#34;:&#34;Point&#34;,&#34;coordinates&#34;:[-85.389630,10.878680]}" id="NCID0EQNBI" xlink:type="simple">10.87868N -85.38963W</named-content></named-content> 620m., coll. date: 7/25/2013, parasitoid eclosion date: 8/17/2013, DHJPAR0052903. ♀, Tajo Angeles, <named-content xmlns:xlink="http://www.w3.org/1999/xlink" content-type="dwc:verbatimCoordinates" xlink:type="simple"><named-content content-type="geo-json" specific-use="{&#34;type&#34;:&#34;Point&#34;,&#34;coordinates&#34;:[-85.415310,10.864720]}" id="NCID0EYNBI" xlink:type="simple">10.86472N -85.41531W</named-content></named-content> 540m., coll. date: 9/20/2010, parasitoid eclosion date: 10/14/2010, DHJPAR0041600. ♂, Sendero Carmona, <named-content xmlns:xlink="http://www.w3.org/1999/xlink" content-type="dwc:verbatimCoordinates" xlink:type="simple"><named-content content-type="geo-json" specific-use="{&#34;type&#34;:&#34;Point&#34;,&#34;coordinates&#34;:[-85.386320,10.876210]}" id="NCID0EAOBI" xlink:type="simple">10.87621N -85.38632W</named-content></named-content> 670m., coll. date: 3/25/2012, parasitoid eclosion date: 4/18/2012, DHJPAR0049278. ♀, coll. date: 2/24/2014, parasitoid eclosion date: 3/31/2014, DHJPAR0055232. ♂, Elda Araya coll., coll. date: 11/26/2009, parasitoid eclosion date: 12/22/2009, DHJPAR0038208. [same as previous except as coll. date and eclosion date] ♀, coll. date: 11/30/2009, parasitoid eclosion date: 1/1/2010, DHJPAR0038180. ♂, coll. date: 11/30/2009, parasitoid eclosion date: 12/23/2009, DHJPAR0038231. ♂, coll. date: 11/30/2009, parasitoid eclosion date: 12/21/2009, DHJPAR0038225. ♂, coll. date: 12/16/2012, parasitoid eclosion date: 1/13/2013, DHJPAR0051357.</p><fig id="F43" position="float" orientation="portrait"><label>Figure 9.</label><caption><p>
                  <italic><tp:taxon-name><tp:taxon-name-part taxon-name-part-type="genus" reg="Lytopylus">Lytopylus</tp:taxon-name-part> <tp:taxon-name-part taxon-name-part-type="species" reg="eddysanchezi">eddysanchezi</tp:taxon-name-part></tp:taxon-name></italic> holotype: <bold>A</bold> lateral habitus <bold>B</bold> anterior head <bold>C</bold> propodeum <bold>D</bold> dorsal habitus <bold>E</bold> fore wing <bold>F</bold> hind wing.</p></caption><graphic xmlns:xlink="http://www.w3.org/1999/xlink" xlink:href="zookeys-721-093-g043.jpg" position="float" orientation="portrait" xlink:type="simple" id="oo_173496.jpg"/></fig></tp:treatment-sec></tp:taxon-treatment>
