# Supplementary material for: Revision of the species of Lytopylus from Area de Conservación Guanacaste, northwestern Costa Rica (Hymenoptera, Braconidae, Agathidinae)
Source: Zookeys. 2017 Dec 12;(721):93–158. doi: 10.3897/zookeys.721.20287 (PMC5740408; doi:10.3897/zookeys.721.20287)
Supplement: XML Treatment for Lytopylus ericchapmani [file zookeys.721.20287-treatment10.xml]

<!DOCTYPE tp:taxon-treatment
  PUBLIC "-//TaxonX//DTD Taxonomic Treatment Publishing DTD v0 20100105//EN" "tax-treatment-NSO.dtd">
<tp:taxon-treatment xmlns:tp="http://www.plazi.org/taxpub"><tp:treatment-meta><kwd-group><label>Taxon classification</label><kwd><named-content xmlns:xlink="http://www.w3.org/1999/xlink" content-type="kingdom">Animalia</named-content></kwd><kwd><named-content xmlns:xlink="http://www.w3.org/1999/xlink" content-type="order">Hymenoptera</named-content></kwd><kwd><named-content xmlns:xlink="http://www.w3.org/1999/xlink" content-type="family">Braconidae</named-content></kwd></kwd-group><mixed-citation publication-type="journal"><person-group><name><surname>Kang</surname><given-names>Ilgoo</given-names></name><name><surname>Chapman</surname><given-names>Eric G.</given-names></name><name><surname>Janzen</surname><given-names>Daniel H.</given-names></name><name><surname>Hallwachs</surname><given-names>Winnie</given-names></name><name><surname>Tanya Dapkey</surname><given-names/></name><name><surname>Smith</surname><given-names>M. Alex</given-names></name><name><surname>Sharkey</surname><given-names>Michael J.</given-names></name></person-group><article-title>Revision of the species of <italic><tp:taxon-name><tp:taxon-name-part taxon-name-part-type="genus" reg="Lytopylus">Lytopylus</tp:taxon-name-part></tp:taxon-name></italic> from Area de Conservación Guanacaste, northwestern Costa Rica (<tp:taxon-name><tp:taxon-name-part taxon-name-part-type="order">Hymenoptera</tp:taxon-name-part></tp:taxon-name>, <tp:taxon-name><tp:taxon-name-part taxon-name-part-type="family">Braconidae</tp:taxon-name-part></tp:taxon-name>, <tp:taxon-name><tp:taxon-name-part taxon-name-part-type="subfamily">Agathidinae</tp:taxon-name-part></tp:taxon-name>)</article-title><source>Zookeys</source><day>12</day><month>12</month><year>2017</year><volume>2017</volume><issue>721</issue><fpage>93</fpage><lpage>158</lpage><pub-id pub-id-type="doi">10.3897/zookeys.721.20287</pub-id></mixed-citation></tp:treatment-meta><tp:nomenclature><tp:taxon-name>
              <tp:taxon-name-part taxon-name-part-type="genus" reg="Lytopylus">Lytopylus</tp:taxon-name-part>
              <tp:taxon-name-part taxon-name-part-type="species" reg="ericchapmani">ericchapmani</tp:taxon-name-part>
              <object-id xmlns:xlink="http://www.w3.org/1999/xlink" content-type="zoobank" xlink:type="simple">http://zoobank.org/A2C8DCE5-4DA5-4F79-94A2-1D7750C5AFDA</object-id>
            </tp:taxon-name><tp:taxon-authority>Kang</tp:taxon-authority><tp:taxon-status xmlns:xlink="http://www.w3.org/1999/xlink" xlink:type="simple">sp. n.</tp:taxon-status><xref ref-type="fig" rid="F45">Fig. 11</xref><!--PageBreak--></tp:nomenclature><tp:treatment-sec sec-type="diagnosis" id="SECID0EMWBI"><title>Diagnosis.</title><p>Fore wing with two black bands; pronotum anteriorly black and posteriorly pale.</p></tp:treatment-sec><tp:treatment-sec sec-type="description" id="SECID0ERWBI"><title>Description.</title><p>Holotype: female. Body length 5.8 mm. Fore wing length 5.7 mm. Fore wing with two black bands. Scutellar sulcus lacking longitudinal carina. Anterior transverse carina of propodeum absent. Median areola of propodeum with well-defined margins. Median areola of propodeum narrow. Lateral longitudinal carinae of median tergite 1 well-defined. Median syntergite 2+3 1.7 times longer than wide. Ovipositor slightly longer than body.</p></tp:treatment-sec><tp:treatment-sec sec-type="Male" id="SECID0EWWBI"><title>Male.</title><p>Body color similar to holotype. Body length slightly shorter than holotype.</p></tp:treatment-sec><tp:treatment-sec sec-type="etymology" id="SECID0E2WBI"><title>Etymology.</title><p>Named in honor of Dr Eric G. Chapman, research analyst in the Department of Entomology at the University of Kentucky, for his kindly advice on molecular systematics and phylogenetics.</p></tp:treatment-sec><tp:treatment-sec sec-type="biology" id="SECID0EAXBI"><title>Biology.</title><p>Reared five times but only from the leaf-tier <italic><tp:taxon-name><tp:taxon-name-part taxon-name-part-type="genus" reg="Stenoma">Stenoma</tp:taxon-name-part> <tp:taxon-name-part taxon-name-part-type="species" reg="adytodes">adytodes</tp:taxon-name-part></tp:taxon-name></italic> (<tp:taxon-name><tp:taxon-name-part taxon-name-part-type="family">Depressariidae</tp:taxon-name-part></tp:taxon-name>) feeding on mature leaves of <italic><tp:taxon-name><tp:taxon-name-part taxon-name-part-type="genus" reg="Pouteria">Pouteria</tp:taxon-name-part> <tp:taxon-name-part taxon-name-part-type="species" reg="juruana">juruana</tp:taxon-name-part></tp:taxon-name></italic> (<tp:taxon-name><tp:taxon-name-part taxon-name-part-type="family">Sapotaceae</tp:taxon-name-part></tp:taxon-name>) at the intersection of the <abbrev xmlns:xlink="http://www.w3.org/1999/xlink" xlink:title="Area de Conservación Guanacaste" id="ABBRID0EGYBI" xlink:type="simple">ACG</abbrev> dry forest and rain forest ecosystems at 722 m elevation.</p></tp:treatment-sec><tp:treatment-sec sec-type="type material" id="SECID0EKYBI"><title>Type material.</title><p>Holotype ♀: Costa Rica, Alajuela, Sector San Cristobal, Jardin Estrada, Area de Conservaciόn Guanacaste <named-content xmlns:xlink="http://www.w3.org/1999/xlink" content-type="dwc:verbatimCoordinates" xlink:type="simple"><named-content content-type="geo-json" specific-use="{&#34;type&#34;:&#34;Point&#34;,&#34;coordinates&#34;:[-85.396940,10.865460]}" id="NCID0ETYBI" xlink:type="simple">10.86546N -85.39694W</named-content></named-content> 722m., Carolina Cano coll., food plant: <tp:taxon-name><tp:taxon-name-part taxon-name-part-type="family">Sapotaceae</tp:taxon-name-part></tp:taxon-name> <italic><tp:taxon-name><tp:taxon-name-part taxon-name-part-type="genus" reg="Pouteria">Pouteria</tp:taxon-name-part> <tp:taxon-name-part taxon-name-part-type="species" reg="juruana">juruana</tp:taxon-name-part></tp:taxon-name></italic>, host caterpillar: <tp:taxon-name><tp:taxon-name-part taxon-name-part-type="family">Depressariidae</tp:taxon-name-part></tp:taxon-name>, <tp:taxon-name><tp:taxon-name-part taxon-name-part-type="subfamily">Stenomatinae</tp:taxon-name-part></tp:taxon-name>, <italic><tp:taxon-name><tp:taxon-name-part taxon-name-part-type="genus" reg="Stenoma">Stenoma</tp:taxon-name-part> <tp:taxon-name-part taxon-name-part-type="species" reg="adytodes">adytodes</tp:taxon-name-part></tp:taxon-name></italic>, coll. date: 12/10/2013, parasitoid eclosion date: 1/12/2014, DHJPAR0054533. Paratypes: [the following have the same data as the hol<!--PageBreak-->otype except as indicated] ♀, coll. date: 2/5/2013, parasitoid eclosion date: 1/4/2014, DHJPAR0054527. ♀, parasitoid eclosion date: 1/9/2014, DHJPAR0054522. ♀, parasitoid eclosion date: 1/7/2014, DHJPAR0055238. ♂, Elda Araya coll., coll. date: 12/5/2013, parasitoid eclosion date: 12/26/2013, DHJPAR0054526.</p><fig id="F45" position="float" orientation="portrait"><label>Figure 11.</label><caption><p>
                  <italic><tp:taxon-name><tp:taxon-name-part taxon-name-part-type="genus" reg="Lytopylus">Lytopylus</tp:taxon-name-part> <tp:taxon-name-part taxon-name-part-type="species" reg="ericchapmani">ericchapmani</tp:taxon-name-part></tp:taxon-name></italic> holotype: <bold>A</bold> lateral habitus <bold>B</bold> anterior head <bold>C</bold> propodeum <bold>D</bold> dorsal habitus <bold>E</bold> fore wing <bold>F</bold> hind wing.</p></caption><graphic xmlns:xlink="http://www.w3.org/1999/xlink" xlink:href="zookeys-721-093-g045.jpg" position="float" orientation="portrait" xlink:type="simple" id="oo_173498.jpg"/></fig></tp:treatment-sec></tp:taxon-treatment>
