# Supplementary material for: Revision of the species of Lytopylus from Area de Conservación Guanacaste, northwestern Costa Rica (Hymenoptera, Braconidae, Agathidinae)
Source: Zookeys. 2017 Dec 12;(721):93–158. doi: 10.3897/zookeys.721.20287 (PMC5740408; doi:10.3897/zookeys.721.20287)
Supplement: XML Treatment for Lytopylus gahyunae [file zookeys.721.20287-treatment11.xml]

<!DOCTYPE tp:taxon-treatment
  PUBLIC "-//TaxonX//DTD Taxonomic Treatment Publishing DTD v0 20100105//EN" "tax-treatment-NSO.dtd">
<tp:taxon-treatment xmlns:tp="http://www.plazi.org/taxpub"><tp:treatment-meta><kwd-group><label>Taxon classification</label><kwd><named-content xmlns:xlink="http://www.w3.org/1999/xlink" content-type="kingdom">Animalia</named-content></kwd><kwd><named-content xmlns:xlink="http://www.w3.org/1999/xlink" content-type="order">Hymenoptera</named-content></kwd><kwd><named-content xmlns:xlink="http://www.w3.org/1999/xlink" content-type="family">Braconidae</named-content></kwd></kwd-group><mixed-citation publication-type="journal"><person-group><name><surname>Kang</surname><given-names>Ilgoo</given-names></name><name><surname>Chapman</surname><given-names>Eric G.</given-names></name><name><surname>Janzen</surname><given-names>Daniel H.</given-names></name><name><surname>Hallwachs</surname><given-names>Winnie</given-names></name><name><surname>Tanya Dapkey</surname><given-names/></name><name><surname>Smith</surname><given-names>M. Alex</given-names></name><name><surname>Sharkey</surname><given-names>Michael J.</given-names></name></person-group><article-title>Revision of the species of <italic><tp:taxon-name><tp:taxon-name-part taxon-name-part-type="genus" reg="Lytopylus">Lytopylus</tp:taxon-name-part></tp:taxon-name></italic> from Area de Conservación Guanacaste, northwestern Costa Rica (<tp:taxon-name><tp:taxon-name-part taxon-name-part-type="order">Hymenoptera</tp:taxon-name-part></tp:taxon-name>, <tp:taxon-name><tp:taxon-name-part taxon-name-part-type="family">Braconidae</tp:taxon-name-part></tp:taxon-name>, <tp:taxon-name><tp:taxon-name-part taxon-name-part-type="subfamily">Agathidinae</tp:taxon-name-part></tp:taxon-name>)</article-title><source>Zookeys</source><day>12</day><month>12</month><year>2017</year><volume>2017</volume><issue>721</issue><fpage>93</fpage><lpage>158</lpage><pub-id pub-id-type="doi">10.3897/zookeys.721.20287</pub-id></mixed-citation></tp:treatment-meta><tp:nomenclature><tp:taxon-name>
              <tp:taxon-name-part taxon-name-part-type="genus" reg="Lytopylus">Lytopylus</tp:taxon-name-part>
              <tp:taxon-name-part taxon-name-part-type="species" reg="gahyunae">gahyunae</tp:taxon-name-part>
              <object-id xmlns:xlink="http://www.w3.org/1999/xlink" content-type="zoobank" xlink:type="simple">http://zoobank.org/34C499A2-CEC2-4D38-8D16-342D152B15B8</object-id>
            </tp:taxon-name><tp:taxon-authority>Kang</tp:taxon-authority><tp:taxon-status xmlns:xlink="http://www.w3.org/1999/xlink" xlink:type="simple">sp. n.</tp:taxon-status><xref ref-type="fig" rid="F46">Fig. 12</xref></tp:nomenclature><tp:treatment-sec sec-type="diagnosis" id="SECID0EQ3BI"><title>Diagnosis.</title><p>Fore wing mostly infuscated; hind coxa entirely pale; mesoscutum entirely melanic; scutellar sulcus with one median longitudinal carina; anterior transverse carina of propodeum reaching the lateral margin; median tergites mostly pale with posterior terga black; median syntergite 2+3 1.4 times longer than wide.</p></tp:treatment-sec><tp:treatment-sec sec-type="description" id="SECID0EV3BI"><title>Description.</title><p>Holotype: female. Body length 7.1 mm. Fore wing length 6.4 mm. Fore wing mostly infuscated. Scutellar sulcus with one median longitudinal carina. Median areola of propodeum with well-defined margins. Anterior transverse carina of propodeum reaching the lateral margin. Lateral longitudinal carinae of median tergite 1 well-defined. Median syntergite 2+3 1.4 times longer than wide. Ovipositor slightly longer than body.</p></tp:treatment-sec><tp:treatment-sec sec-type="Males" id="SECID0E13BI"><title>Males.</title><p>Similar to holotype.</p></tp:treatment-sec><tp:treatment-sec sec-type="etymology" id="SECID0E63BI"><title>Etymology.</title><p>
              <italic><tp:taxon-name><tp:taxon-name-part taxon-name-part-type="genus" reg="Lytopylus">Lytopylus</tp:taxon-name-part> <tp:taxon-name-part taxon-name-part-type="species" reg="gahyunae">gahyunae</tp:taxon-name-part></tp:taxon-name></italic> is named in honor of Gahyun Park, wife of the first author.</p></tp:treatment-sec><tp:treatment-sec sec-type="biology" id="SECID0EQ4BI"><title>Biology.</title><p>Reared 43 times from six species of <italic><tp:taxon-name><tp:taxon-name-part taxon-name-part-type="genus" reg="Antaeotricha">Antaeotricha</tp:taxon-name-part></tp:taxon-name></italic> (40) and <italic><tp:taxon-name><tp:taxon-name-part taxon-name-part-type="genus" reg="Stenoma">Stenoma</tp:taxon-name-part></tp:taxon-name></italic> (2) (<tp:taxon-name><tp:taxon-name-part taxon-name-part-type="family">Depressariidae</tp:taxon-name-part></tp:taxon-name>) feeding on mature leaves of 3 species of <italic><tp:taxon-name><tp:taxon-name-part taxon-name-part-type="genus" reg="Guarea">Guarea</tp:taxon-name-part></tp:taxon-name></italic> and 1 of <italic><tp:taxon-name><tp:taxon-name-part taxon-name-part-type="genus" reg="Trichilia">Trichilia</tp:taxon-name-part></tp:taxon-name></italic> (<tp:taxon-name><tp:taxon-name-part taxon-name-part-type="family">Meliaceae</tp:taxon-name-part></tp:taxon-name>) in <abbrev xmlns:xlink="http://www.w3.org/1999/xlink" xlink:title="Area de Conservación Guanacaste" id="ABBRID0E35BI" xlink:type="simple">ACG</abbrev> rain forest at 380 to 620 m elevation.</p></tp:treatment-sec><tp:treatment-sec sec-type="type material" id="SECID0EA6BI"><title>Type material.</title><p>Holotype♀: Costa Rica, Alajuela, Sector San Cristobal, Rio Areno, Area de Conservaciόn Guanacaste <named-content xmlns:xlink="http://www.w3.org/1999/xlink" content-type="dwc:verbatimCoordinates" xlink:type="simple"><named-content content-type="geo-json" specific-use="{&#34;type&#34;:&#34;Point&#34;,&#34;coordinates&#34;:[-85.381740,10.914070]}" id="NCID0EJ6BI" xlink:type="simple">10.91407N -85.38174W</named-content></named-content> 460m., Osvaldo Espinoza coll., food plant: <tp:taxon-name><tp:taxon-name-part taxon-name-part-type="family">Meliaceae</tp:taxon-name-part></tp:taxon-name> <italic><tp:taxon-name><tp:taxon-name-part taxon-name-part-type="genus" reg="Guarea">Guarea</tp:taxon-name-part> <tp:taxon-name-part taxon-name-part-type="species" reg="bullata">bullata</tp:taxon-name-part></tp:taxon-name></italic>, host caterpillar: <tp:taxon-name><tp:taxon-name-part taxon-name-part-type="family">Depressariidae</tp:taxon-name-part></tp:taxon-name>, <tp:taxon-name><tp:taxon-name-part taxon-name-part-type="subfamily">Stenomatinae</tp:taxon-name-part></tp:taxon-name>, <italic><tp:taxon-name><tp:taxon-name-part taxon-name-part-type="genus" reg="Antaeotricha">Antaeotricha</tp:taxon-name-part></tp:taxon-name></italic> Janzen09, coll. date: 6/4/2009, parasitoid eclosion date: 6/26/2009, DHJPAR0035229. Paratypes: [the following have the same data as the holotype except as indicated] 2♀, coll. date: 6/4/2009, parasitoid eclosion date: 6/22/2009, DHJPAR0035298, DHJPAR0035294. ♀, parasitoid eclosion date: 6/23/2009, DHJPAR0036371. ♀, Elda Araya coll., food plant: <italic><tp:taxon-name><tp:taxon-name-part taxon-name-part-type="genus" reg="Guarea">Guarea</tp:taxon-name-part> <tp:taxon-name-part taxon-name-part-type="species" reg="rhopalocarpa">rhopalocarpa</tp:taxon-name-part></tp:taxon-name></italic>, coll. date: 5/4/2009, parasitoid eclosion date: 6/21/2009, DHJPAR0035231. DHJPAR0035294. pes: [the following have the same data as the holotype except as indicated] 2odeum with well-defined ma8/27/2009, DHJPAR0036721. [same as previous except coll. date and eclosion date] ♀, coll. date: 9/13/2009, parasitoid eclosion date: 10/2/2009, DHJPAR0036686. ♂, Puente Palma, <named-content xmlns:xlink="http://www.w3.org/1999/xlink" content-type="dwc:verbatimCoordinates" xlink:type="simple"><named-content content-type="geo-json" specific-use="{&#34;type&#34;:&#34;Point&#34;,&#34;coordinates&#34;:[-85.378690,10.916300]}" id="NCID0E4ACI" xlink:type="simple">10.9163N -85.37869W</named-content></named-content> 460m., Carolina Cano coll., food plant: <italic><tp:taxon-name><tp:taxon-name-part taxon-name-part-type="genus" reg="Guarea">Guarea</tp:taxon-name-part> <tp:taxon-name-part taxon-name-part-type="species" reg="kegelii">kegelii</tp:taxon-name-part></tp:taxon-name></italic>, coll. date: 11/10/2011, parasitoid eclosion date: 11/26/2011, DHJPAR0046956. ♀, Puente Palma, <named-content xmlns:xlink="http://www.w3.org/1999/xlink" content-type="dwc:verbatimCoordinates" xlink:type="simple"><named-content content-type="geo-json" specific-use="{&#34;type&#34;:&#34;Point&#34;,&#34;coordinates&#34;:[-85.378690,10.916300]}" id="NCID0EQBCI" xlink:type="simple">10.9163N -85.37869W</named-content></named-content> 460m., Gloria Sihezar coll., host caterpillar: <italic><tp:taxon-name><tp:taxon-name-part taxon-name-part-type="genus" reg="Antaeotricha">Antaeotricha</tp:taxon-name-part></tp:taxon-name></italic> Janzen12, coll. date: 11/24/2012, parasitoid eclosion date: 12/27/2012, DHJPAR0051365. ♂, Tajo Angeles, <named-content xmlns:xlink="http://www.w3.org/1999/xlink" content-type="dwc:verbatimCoordinates" xlink:type="simple"><named-content content-type="geo-json" specific-use="{&#34;type&#34;:&#34;Point&#34;,&#34;coordinates&#34;:[-85.415310,10.864720]}" id="NCID0E6BCI" xlink:type="simple">10.86472N -85.41531W</named-content></named-content> 540m., Gloria Sihezar coll., food plant: <italic><tp:taxon-name><tp:taxon-name-part taxon-name-part-type="genus" reg="Guarea">Guarea</tp:taxon-name-part> <tp:taxon-name-part taxon-name-part-type="species" reg="kegelii">kegelii</tp:taxon-name-part></tp:taxon-name></italic>, host caterpillar: <tp:taxon-name><tp:taxon-name-part taxon-name-part-type="subfamily">Depressariinae</tp:taxon-name-part></tp:taxon-name>, <italic><tp:taxon-name><tp:taxon-name-part taxon-name-part-type="genus" reg="Antaeotricha">Antaeotricha</tp:taxon-name-part></tp:taxon-name></italic> Janzen07, coll. date: 9/24/2011, parasitoid eclosion date: 10/14/2011, DHJPAR0045788. [same as previous except coll. date and eclosion date] ♀, host caterpillar: <tp:taxon-name><tp:taxon-name-part taxon-name-part-type="subfamily">Stenomatinae</tp:taxon-name-part></tp:taxon-name>, coll. date: 11/6/2011, parasitoid eclosion date: 11/24/2011, <!--PageBreak-->DHJPAR0046745. ♀, host caterpillar: <tp:taxon-name><tp:taxon-name-part taxon-name-part-type="subfamily">Stenomatinae</tp:taxon-name-part></tp:taxon-name>, <italic><tp:taxon-name><tp:taxon-name-part taxon-name-part-type="genus" reg="Antaeotricha">Antaeotricha</tp:taxon-name-part></tp:taxon-name></italic> Janzen09, coll. date: 11/22/2011, parasitoid eclosion date: 12/13/2011, DHJPAR0046744. ♀, Sendero Huerta, <named-content xmlns:xlink="http://www.w3.org/1999/xlink" content-type="dwc:verbatimCoordinates" xlink:type="simple"><named-content content-type="geo-json" specific-use="{&#34;type&#34;:&#34;Point&#34;,&#34;coordinates&#34;:[-85.372230,10.930500]}" id="NCID0ERDCI" xlink:type="simple">10.9305N -85.37223W</named-content></named-content> 527m., Gloria Sihezar coll., coll. date: 7/2/2012, parasitoid eclosion date: 7/27/2012, DHJPAR0049943. [same as previous except coll. date and eclosion date] ♀, 12/2/2012 12/24/2012, DHJPAR0051374. [same as previous except food plant, coll. date and eclosion date] 1♀, 1♂, food plant: <italic><tp:taxon-name><tp:taxon-name-part taxon-name-part-type="genus" reg="Guarea">Guarea</tp:taxon-name-part> <tp:taxon-name-part taxon-name-part-type="species" reg="kegelii">kegelii</tp:taxon-name-part></tp:taxon-name></italic>, coll. date: 12/8/2012, parasitoid eclosion date: 1/1/2013, DHJPAR0051349, coll. date: 12/8/2012, parasitoid eclosion date: 12/31/2012, DHJPAR0051370. ♀, Elda Araya coll., host caterpillar: <italic><tp:taxon-name><tp:taxon-name-part taxon-name-part-type="genus" reg="Stenoma">Stenoma</tp:taxon-name-part></tp:taxon-name></italic> Janzen144, coll. date: 7/21/2012, parasitoid eclosion date: 8/14/2012, DHJPAR0049649. [same as previous except food plant, coll. date and eclosion date] 2♀, food plant: <italic><tp:taxon-name><tp:taxon-name-part taxon-name-part-type="genus" reg="Guarea">Guarea</tp:taxon-name-part> <tp:taxon-name-part taxon-name-part-type="species" reg="kegelii">kegelii</tp:taxon-name-part></tp:taxon-name></italic>, coll. date:12/23/2012, parasitoid eclosion date: 1/10/2012, DHJPAR0051360, coll. date: 12/23/2012, parasitoid eclosion date: 1/7/2013, DHJPAR0051371. ♀, Sendero Perdido, <named-content xmlns:xlink="http://www.w3.org/1999/xlink" content-type="dwc:verbatimCoordinates" xlink:type="simple"><named-content content-type="geo-json" specific-use="{&#34;type&#34;:&#34;Point&#34;,&#34;coordinates&#34;:[-85.386070,10.879400]}" id="NCID0EWECI" xlink:type="simple">10.8794N -85.38607W</named-content></named-content> 620m., Carolina Cano coll., food plant: <italic><tp:taxon-name><tp:taxon-name-part taxon-name-part-type="genus" reg="Guarea">Guarea</tp:taxon-name-part> <tp:taxon-name-part taxon-name-part-type="species" reg="kegelii">kegelii</tp:taxon-name-part></tp:taxon-name></italic>, coll. date: 10/9/2013, parasitoid eclosion date: 10/29/2013, DHJPAR0053649. [same as previous except coll. date and eclosion date] 2♂, 10/11/2013 10/26/2013, DHJPAR0053652, coll. date: 10/11/2013, parasitoid eclosion date: 10/29/2013, DHJPAR0053655. [same as previous except food plant, coll. date and eclosion date] ♀, food plant: <italic><tp:taxon-name><tp:taxon-name-part taxon-name-part-type="genus" reg="Trichilia">Trichilia</tp:taxon-name-part> <tp:taxon-name-part taxon-name-part-type="species" reg="adolfi">adolfi</tp:taxon-name-part></tp:taxon-name></italic>, coll. date: 10/9/2013, parasitoid eclosion date: 10/30/2013, DHJPAR0053654. ♂, Sendero Perdido, <named-content xmlns:xlink="http://www.w3.org/1999/xlink" content-type="dwc:verbatimCoordinates" xlink:type="simple"><named-content content-type="geo-json" specific-use="{&#34;type&#34;:&#34;Point&#34;,&#34;coordinates&#34;:[-85.386070,10.879400]}" id="NCID0EUFCI" xlink:type="simple">10.8794N -85.38607W</named-content></named-content> 620m., Gloria Sihezar coll., food plant: <italic><tp:taxon-name><tp:taxon-name-part taxon-name-part-type="genus" reg="Guarea">Guarea</tp:taxon-name-part> <tp:taxon-name-part taxon-name-part-type="species" reg="kegelii">kegelii</tp:taxon-name-part></tp:taxon-name></italic>, 9/24/2013 10/9/2013, DHJPAR0053658. [same as previous except caterpillar, coll. date and eclosion date] ♂, host caterpillar: <italic><tp:taxon-name><tp:taxon-name-part taxon-name-part-type="genus" reg="Antaeotricha">Antaeotricha</tp:taxon-name-part></tp:taxon-name></italic> Janzen07, 10/25/2013 11/22/2013, DHJPAR0054538. ♂, Sendero Perdido, <named-content xmlns:xlink="http://www.w3.org/1999/xlink" content-type="dwc:verbatimCoordinates" xlink:type="simple"><named-content content-type="geo-json" specific-use="{&#34;type&#34;:&#34;Point&#34;,&#34;coordinates&#34;:[-85.386070,10.879400]}" id="NCID0EOGCI" xlink:type="simple">10.8794N -85.38607W</named-content></named-content> 620m., Elda Araya coll., food plant: <italic><tp:taxon-name><tp:taxon-name-part taxon-name-part-type="genus" reg="Guarea">Guarea</tp:taxon-name-part> <tp:taxon-name-part taxon-name-part-type="species" reg="kegelii">kegelii</tp:taxon-name-part></tp:taxon-name></italic>, coll. date: 1/9/2014, parasitoid eclosion date: 1/23/2014, DHJPAR0054515. [same as previous except coll. date and eclosion date] ♂, 1/9/2014 1/25/2014, DHJPAR0054517. ♀, Sendero Perdido, <named-content xmlns:xlink="http://www.w3.org/1999/xlink" content-type="dwc:verbatimCoordinates" xlink:type="simple"><named-content content-type="geo-json" specific-use="{&#34;type&#34;:&#34;Point&#34;,&#34;coordinates&#34;:[-85.386070,10.879400]}" id="NCID0EBHCI" xlink:type="simple">10.8794N -85.38607W</named-content></named-content> 620m., Elda Araya coll., food plant: <italic><tp:taxon-name><tp:taxon-name-part taxon-name-part-type="genus" reg="Guarea">Guarea</tp:taxon-name-part> <tp:taxon-name-part taxon-name-part-type="species" reg="rhopalocarpa">rhopalocarpa</tp:taxon-name-part></tp:taxon-name></italic>, coll. date: 11/29/2013, parasitoid eclosion date: 12/29/2013, DHJPAR0054539. [same as previous except caterpillar and eclosion date] ♀, host caterpillar: <italic><tp:taxon-name><tp:taxon-name-part taxon-name-part-type="genus" reg="Antaeotricha">Antaeotricha</tp:taxon-name-part> <tp:taxon-name-part taxon-name-part-type="species" reg="thapsinopa">thapsinopa</tp:taxon-name-part></tp:taxon-name></italic>, parasitoid eclosion date: 12/31/2013, DHJPAR0054532. ♀, Sendero Perdido, <named-content xmlns:xlink="http://www.w3.org/1999/xlink" content-type="dwc:verbatimCoordinates" xlink:type="simple"><named-content content-type="geo-json" specific-use="{&#34;type&#34;:&#34;Point&#34;,&#34;coordinates&#34;:[-85.386070,10.879400]}" id="NCID0E6HCI" xlink:type="simple">10.8794N -85.38607W</named-content></named-content> 620m., Elda Araya coll., food plant: <italic><tp:taxon-name><tp:taxon-name-part taxon-name-part-type="genus" reg="Trichilia">Trichilia</tp:taxon-name-part> <tp:taxon-name-part taxon-name-part-type="species" reg="adolfi">adolfi</tp:taxon-name-part></tp:taxon-name></italic>, host caterpillar: <italic><tp:taxon-name><tp:taxon-name-part taxon-name-part-type="genus" reg="Antaeotricha">Antaeotricha</tp:taxon-name-part></tp:taxon-name></italic> Janzen07, 2/1/2010 2/14/2010, DHJPAR0038910. ♀, Finca San Gabriel, <named-content xmlns:xlink="http://www.w3.org/1999/xlink" content-type="dwc:verbatimCoordinates" xlink:type="simple"><named-content content-type="geo-json" specific-use="{&#34;type&#34;:&#34;Point&#34;,&#34;coordinates&#34;:[-85.393430,10.877660]}" id="NCID0EZICI" xlink:type="simple">10.87766N -85.39343W</named-content></named-content> 645m., Carolina Cano coll., food plant: <italic><tp:taxon-name><tp:taxon-name-part taxon-name-part-type="genus" reg="Guarea">Guarea</tp:taxon-name-part> <tp:taxon-name-part taxon-name-part-type="species" reg="kegelii">kegelii</tp:taxon-name-part></tp:taxon-name></italic>, host caterpillar: <italic><tp:taxon-name><tp:taxon-name-part taxon-name-part-type="genus" reg="Antaeotricha">Antaeotricha</tp:taxon-name-part></tp:taxon-name></italic> Janzen07, coll. date: 10/18/2013, parasitoid eclosion date: 11/2/2013, DHJPAR0054519. ♂, Finca San Gabriel, <named-content xmlns:xlink="http://www.w3.org/1999/xlink" content-type="dwc:verbatimCoordinates" xlink:type="simple"><named-content content-type="geo-json" specific-use="{&#34;type&#34;:&#34;Point&#34;,&#34;coordinates&#34;:[-85.393430,10.877660]}" id="NCID0ETJCI" xlink:type="simple">10.87766N -85.39343W</named-content></named-content> 645m., Carolina Cano coll., food plant: <italic><tp:taxon-name><tp:taxon-name-part taxon-name-part-type="genus" reg="Guarea">Guarea</tp:taxon-name-part> <tp:taxon-name-part taxon-name-part-type="species" reg="rhopalocarpa">rhopalocarpa</tp:taxon-name-part></tp:taxon-name></italic>, host caterpillar: <italic><tp:taxon-name><tp:taxon-name-part taxon-name-part-type="genus" reg="Stenoma">Stenoma</tp:taxon-name-part></tp:taxon-name></italic> Janzen144, coll. date: 8/11/2013, parasitoid eclosion date: 8/29/2013, DHJPAR0053645. ♀, Finca San Gabriel, <named-content xmlns:xlink="http://www.w3.org/1999/xlink" content-type="dwc:verbatimCoordinates" xlink:type="simple"><named-content content-type="geo-json" specific-use="{&#34;type&#34;:&#34;Point&#34;,&#34;coordinates&#34;:[-85.393430,10.877660]}" id="NCID0ENKCI" xlink:type="simple">10.87766N -85.39343W</named-content></named-content> 645m., Elda Araya coll., food plant: <italic><tp:taxon-name><tp:taxon-name-part taxon-name-part-type="genus" reg="Guarea">Guarea</tp:taxon-name-part> <tp:taxon-name-part taxon-name-part-type="species" reg="kegelii">kegelii</tp:taxon-name-part></tp:taxon-name></italic>, coll. date: 1/6/2014, parasitoid eclosion date: 1/24/2014, DHJPAR0054511. ♂, Sendero Palo Alto, <named-content xmlns:xlink="http://www.w3.org/1999/xlink" content-type="dwc:verbatimCoordinates" xlink:type="simple"><named-content content-type="geo-json" specific-use="{&#34;type&#34;:&#34;Point&#34;,&#34;coordinates&#34;:[-85.382210,10.881860]}" id="NCID0EALCI" xlink:type="simple">10.88186N -85.38221W</named-content></named-content> 570m., Carolina Cano coll., food plant: <italic><tp:taxon-name><tp:taxon-name-part taxon-name-part-type="genus" reg="Guarea">Guarea</tp:taxon-name-part> <tp:taxon-name-part taxon-name-part-type="species" reg="rhopalocarpa">rhopalocarpa</tp:taxon-name-part></tp:taxon-name></italic>, coll. date: 9/12/2013, parasitoid eclosion date: 9/29/2013, DHJPAR0053618. [same as previous except eclosion date] ♂, parasitoid eclosion date: 10/2/2013, DHJPAR0053621. ♀, Cementerio Viejo, <named-content xmlns:xlink="http://www.w3.org/1999/xlink" content-type="dwc:verbatimCoordinates" xlink:type="simple"><named-content content-type="geo-json" specific-use="{&#34;type&#34;:&#34;Point&#34;,&#34;coordinates&#34;:[-85.388890,10.881110]}" id="NCID0ETLCI" xlink:type="simple">10.88111N -85.38889W</named-content></named-content> <!--PageBreak-->570m., Carolina Cano coll., food plant: <italic><tp:taxon-name><tp:taxon-name-part taxon-name-part-type="genus" reg="Guarea">Guarea</tp:taxon-name-part> <tp:taxon-name-part taxon-name-part-type="species" reg="kegelii">kegelii</tp:taxon-name-part></tp:taxon-name></italic>, coll. date: 9/10/2013, parasitoid eclosion date: 10/1/2013, DHJPAR0053611. [same as previous except eclosion date] ♂, parasitoid eclosion date: 9/30/2013, DHJPAR0053619. [same as previous except caterpillar, coll. date and eclosion date] ♀, host caterpillar: <italic><tp:taxon-name><tp:taxon-name-part taxon-name-part-type="genus" reg="Antaeotricha">Antaeotricha</tp:taxon-name-part> <tp:taxon-name-part taxon-name-part-type="species" reg="ribbei">ribbei</tp:taxon-name-part></tp:taxon-name></italic> 12/3/2013 12/21/2013, DHJPAR0054520. [same as previous except coll. date and eclosion date] ♀, 12/3/2013 12/21/2013, DHJPAR0054534. ♂, Sendero Corredor, <named-content xmlns:xlink="http://www.w3.org/1999/xlink" content-type="dwc:verbatimCoordinates" xlink:type="simple"><named-content content-type="geo-json" specific-use="{&#34;type&#34;:&#34;Point&#34;,&#34;coordinates&#34;:[-85.389630,10.878680]}" id="NCID0ETMCI" xlink:type="simple">10.87868N -85.38963W</named-content></named-content> 620m., Carolina Cano coll., food plant: <italic><tp:taxon-name><tp:taxon-name-part taxon-name-part-type="genus" reg="Trichilia">Trichilia</tp:taxon-name-part> <tp:taxon-name-part taxon-name-part-type="species" reg="adolfi">adolfi</tp:taxon-name-part></tp:taxon-name></italic>, host caterpillar: <tp:taxon-name><tp:taxon-name-part taxon-name-part-type="subfamily">Depressariinae</tp:taxon-name-part></tp:taxon-name>, <italic><tp:taxon-name><tp:taxon-name-part taxon-name-part-type="genus" reg="Antaeotricha">Antaeotricha</tp:taxon-name-part></tp:taxon-name></italic> Janzen09, coll. date: 1/3/2014, parasitoid eclosion date: 1/25/2014, DHJPAR0054518. ♀, Rio Blanco Abajo, <named-content xmlns:xlink="http://www.w3.org/1999/xlink" content-type="dwc:verbatimCoordinates" xlink:type="simple"><named-content content-type="geo-json" specific-use="{&#34;type&#34;:&#34;Point&#34;,&#34;coordinates&#34;:[-85.372540,10.900370]}" id="NCID0ESNCI" xlink:type="simple">10.90037N -85.37254W</named-content></named-content> 500m., Elda Araya coll., coll. date: 8/11/2009, parasitoid eclosion date: 8/27/2009, DHJPAR0036722. ♂, Guanacaste, Sector Del Oro, Margarita, <named-content xmlns:xlink="http://www.w3.org/1999/xlink" content-type="dwc:verbatimCoordinates" xlink:type="simple"><named-content content-type="geo-json" specific-use="{&#34;type&#34;:&#34;Point&#34;,&#34;coordinates&#34;:[-85.439540,11.032340]}" id="NCID0E3UAG" xlink:type="simple">11.03234N -85.43954W</named-content></named-content> 380m., Lucia Ríos coll., host caterpillar: <italic><tp:taxon-name><tp:taxon-name-part taxon-name-part-type="genus" reg="Antaeotricha">Antaeotricha</tp:taxon-name-part> <tp:taxon-name-part taxon-name-part-type="species" reg="thapsinopa">thapsinopa</tp:taxon-name-part></tp:taxon-name></italic>, coll. date: 1/15/2005, parasitoid eclosion date: 2/1/2005, DHJPAR0015317.</p><fig id="F46" position="float" orientation="portrait"><label>Figure 12.</label><caption><p>
                  <italic><tp:taxon-name><tp:taxon-name-part taxon-name-part-type="genus" reg="Lytopylus">Lytopylus</tp:taxon-name-part> <tp:taxon-name-part taxon-name-part-type="species" reg="gahyunae">gahyunae</tp:taxon-name-part></tp:taxon-name></italic> holotype: <bold>A</bold> lateral habitus <bold>B</bold> anterior head <bold>C</bold> propodeum <bold>D</bold> dorsal habitus <bold>E</bold> fore wing <bold>F</bold> hind wing.</p></caption><graphic xmlns:xlink="http://www.w3.org/1999/xlink" xlink:href="zookeys-721-093-g046.jpg" position="float" orientation="portrait" xlink:type="simple" id="oo_173499.jpg"/></fig></tp:treatment-sec></tp:taxon-treatment>
