# Supplementary material for: Revision of the species of Lytopylus from Area de Conservación Guanacaste, northwestern Costa Rica (Hymenoptera, Braconidae, Agathidinae)
Source: Zookeys. 2017 Dec 12;(721):93–158. doi: 10.3897/zookeys.721.20287 (PMC5740408; doi:10.3897/zookeys.721.20287)
Supplement: XML Treatment for Lytopylus gustavoindunii [file zookeys.721.20287-treatment14.xml]

<!DOCTYPE tp:taxon-treatment
  PUBLIC "-//TaxonX//DTD Taxonomic Treatment Publishing DTD v0 20100105//EN" "tax-treatment-NSO.dtd">
<tp:taxon-treatment xmlns:tp="http://www.plazi.org/taxpub"><tp:treatment-meta><kwd-group><label>Taxon classification</label><kwd><named-content xmlns:xlink="http://www.w3.org/1999/xlink" content-type="kingdom">Animalia</named-content></kwd><kwd><named-content xmlns:xlink="http://www.w3.org/1999/xlink" content-type="order">Hymenoptera</named-content></kwd><kwd><named-content xmlns:xlink="http://www.w3.org/1999/xlink" content-type="family">Braconidae</named-content></kwd></kwd-group><mixed-citation publication-type="journal"><person-group><name><surname>Kang</surname><given-names>Ilgoo</given-names></name><name><surname>Chapman</surname><given-names>Eric G.</given-names></name><name><surname>Janzen</surname><given-names>Daniel H.</given-names></name><name><surname>Hallwachs</surname><given-names>Winnie</given-names></name><name><surname>Tanya Dapkey</surname><given-names/></name><name><surname>Smith</surname><given-names>M. Alex</given-names></name><name><surname>Sharkey</surname><given-names>Michael J.</given-names></name></person-group><article-title>Revision of the species of <italic><tp:taxon-name><tp:taxon-name-part taxon-name-part-type="genus" reg="Lytopylus">Lytopylus</tp:taxon-name-part></tp:taxon-name></italic> from Area de Conservación Guanacaste, northwestern Costa Rica (<tp:taxon-name><tp:taxon-name-part taxon-name-part-type="order">Hymenoptera</tp:taxon-name-part></tp:taxon-name>, <tp:taxon-name><tp:taxon-name-part taxon-name-part-type="family">Braconidae</tp:taxon-name-part></tp:taxon-name>, <tp:taxon-name><tp:taxon-name-part taxon-name-part-type="subfamily">Agathidinae</tp:taxon-name-part></tp:taxon-name>)</article-title><source>Zookeys</source><day>12</day><month>12</month><year>2017</year><volume>2017</volume><issue>721</issue><fpage>93</fpage><lpage>158</lpage><pub-id pub-id-type="doi">10.3897/zookeys.721.20287</pub-id></mixed-citation></tp:treatment-meta><tp:nomenclature><tp:taxon-name>
              <tp:taxon-name-part taxon-name-part-type="genus" reg="Lytopylus">Lytopylus</tp:taxon-name-part>
              <tp:taxon-name-part taxon-name-part-type="species" reg="gustavoindunii">gustavoindunii</tp:taxon-name-part>
              <object-id xmlns:xlink="http://www.w3.org/1999/xlink" content-type="zoobank" xlink:type="simple">http://zoobank.org/9008E51A-5E03-4E95-BCF1-E427306B35F9</object-id>
            </tp:taxon-name><tp:taxon-authority>Kang</tp:taxon-authority><tp:taxon-status xmlns:xlink="http://www.w3.org/1999/xlink" xlink:type="simple">sp. n.</tp:taxon-status><xref ref-type="fig" rid="F49">Fig. 15</xref><!--PageBreak--></tp:nomenclature><tp:treatment-sec sec-type="diagnosis" id="SECID0EW3CI"><title>Diagnosis.</title><p>Apical flagellomeres brown not distinctly paler than subapical flagellomeres; vertex of head entirely pale; fore wing mostly infuscated with a triangular second submarginal cell; mesoscutum entirely pale (yellow to orange); median areola spindle-shaped; anterior transverse carina of propodeum absent; median tergites entirely pale (yellow to orange).</p></tp:treatment-sec><tp:treatment-sec sec-type="description" id="SECID0E23CI"><title>Description.</title><p>Holotype: female. Body length 4.8 mm. Fore wing length 4.5 mm. Fore wing mostly infuscated. Scutellar sulcus with one median longitudinal carina. Median areola of propodeum with well-defined margins. Anterior transverse carina of propodeum absent. Lateral longitudinal carinae of median tergite 1 well-defined. Median syntergite 2+3 1.3 times longer than wide. Ovipositor slightly longer than body.</p></tp:treatment-sec><tp:treatment-sec sec-type="Male" id="SECID0EA4CI"><title>Male.</title><p>Unknown.</p></tp:treatment-sec><tp:treatment-sec sec-type="etymology" id="SECID0EF4CI"><title>Etymology.</title><p>
              <italic><tp:taxon-name><tp:taxon-name-part taxon-name-part-type="genus" reg="Lytopylus">Lytopylus</tp:taxon-name-part> <tp:taxon-name-part taxon-name-part-type="species" reg="gustavoindunii">gustavoindunii</tp:taxon-name-part></tp:taxon-name></italic> is named in honor of Gustavo Induni in recognition of his participation in the collaborative development of the ICE-<abbrev xmlns:xlink="http://www.w3.org/1999/xlink" xlink:title="Area de Conservación Guanacaste" id="ABBRID0EW4CI" xlink:type="simple">ACG</abbrev> geothermal project of Pailas II, northwestern Costa Rica.</p></tp:treatment-sec><tp:treatment-sec sec-type="biology" id="SECID0E14CI"><title>Biology.</title><p>Reared 12 times from two species of palm-feeding (<italic><tp:taxon-name><tp:taxon-name-part taxon-name-part-type="genus" reg="Geonoma">Geonoma</tp:taxon-name-part></tp:taxon-name>, <tp:taxon-name><tp:taxon-name-part taxon-name-part-type="genus" reg="Chamaedorea">Chamaedorea</tp:taxon-name-part></tp:taxon-name></italic>) <tp:taxon-name><tp:taxon-name-part taxon-name-part-type="family">Depressariidae</tp:taxon-name-part></tp:taxon-name> (<italic><tp:taxon-name><tp:taxon-name-part taxon-name-part-type="genus" reg="Stenoma">Stenoma</tp:taxon-name-part></tp:taxon-name></italic> Janzen142 and <italic><tp:taxon-name><tp:taxon-name-part taxon-name-part-type="genus" reg="Stenoma">Stenoma</tp:taxon-name-part></tp:taxon-name></italic> Janzen284) in the understory of <abbrev xmlns:xlink="http://www.w3.org/1999/xlink" xlink:title="Area de Conservación Guanacaste" id="ABBRID0EA6CI" xlink:type="simple">ACG</abbrev> rain forest from 645-742 m elevation.</p><!--PageBreak--></tp:treatment-sec><tp:treatment-sec sec-type="type material" id="SECID0EF6CI"><title>Type material.</title><p>Holotype ♀: Costa Rica, Alajuela, Sector San Cristobal, Sendero Perdido, Area de Conservaciόn Guanacaste <named-content xmlns:xlink="http://www.w3.org/1999/xlink" content-type="dwc:verbatimCoordinates" xlink:type="simple"><named-content content-type="geo-json" specific-use="{&#34;type&#34;:&#34;Point&#34;,&#34;coordinates&#34;:[-85.386070,10.879400]}" id="NCID0EO6CI" xlink:type="simple">10.8794N -85.38607W</named-content></named-content> 620m., Elda Araya coll., food plant: <tp:taxon-name><tp:taxon-name-part taxon-name-part-type="family">Arecaceae</tp:taxon-name-part></tp:taxon-name> <italic><tp:taxon-name><tp:taxon-name-part taxon-name-part-type="genus" reg="Geonoma">Geonoma</tp:taxon-name-part> <tp:taxon-name-part taxon-name-part-type="species" reg="ferruginea">ferruginea</tp:taxon-name-part></tp:taxon-name></italic>, host caterpillar: <tp:taxon-name><tp:taxon-name-part taxon-name-part-type="family">Depressariidae</tp:taxon-name-part></tp:taxon-name>, <tp:taxon-name><tp:taxon-name-part taxon-name-part-type="subfamily">Stenomatinae</tp:taxon-name-part></tp:taxon-name>, <italic><tp:taxon-name><tp:taxon-name-part taxon-name-part-type="genus" reg="Stenoma">Stenoma</tp:taxon-name-part></tp:taxon-name></italic> Janzen284, coll. date: 8/9/2013, parasitoid eclosion date: 8/28/2013, DHJPAR0053857. Paratypes: [the following have the same data as the holotype except as indicated] ♀, parasitoid eclosion date: 8/27/2013, DHJPAR0053648. ♀, parasitoid eclosion date: 8/31/2013, DHJPAR0053653. ♀, parasitoid eclosion date: 9/1/2013, DHJPAR0053646. ♀, Finca San Gabriel, <named-content xmlns:xlink="http://www.w3.org/1999/xlink" content-type="dwc:verbatimCoordinates" xlink:type="simple"><named-content content-type="geo-json" specific-use="{&#34;type&#34;:&#34;Point&#34;,&#34;coordinates&#34;:[-85.393430,10.877660]}" id="NCID0EXADI" xlink:type="simple">10.87766N -85.39343W</named-content></named-content> 645m., host caterpillar: <italic><tp:taxon-name><tp:taxon-name-part taxon-name-part-type="genus" reg="Stenoma">Stenoma</tp:taxon-name-part></tp:taxon-name></italic> Janzen142 coll. date: 11/16/2012, parasitoid eclosion date: 12/11/2012, DHJPAR0051369. [same as previous except eclosion date] ♀, parasitoid eclosion date: 12/20/2012, DHJPAR0051359. ♀, parasitoid eclosion date: 12/15/2012, DHJPAR0051372. ♀, Sendero Aguas Termales, geolocation unknown, food plant: <italic><tp:taxon-name><tp:taxon-name-part taxon-name-part-type="genus" reg="Chamaedorea">Chamaedorea</tp:taxon-name-part> <tp:taxon-name-part taxon-name-part-type="species" reg="tepejilote">tepejilote</tp:taxon-name-part></tp:taxon-name></italic>, host caterpillar: <italic><tp:taxon-name><tp:taxon-name-part taxon-name-part-type="genus" reg="Stenoma">Stenoma</tp:taxon-name-part></tp:taxon-name></italic> Janzen142, coll. date: 10/10/2010, parasitoid eclosion date: 10/29/2010, DHJPAR0041560.</p><fig id="F49" position="float" orientation="portrait"><label>Figure 15.</label><caption><p>
                  <italic><tp:taxon-name><tp:taxon-name-part taxon-name-part-type="genus" reg="Lytopylus">Lytopylus</tp:taxon-name-part> <tp:taxon-name-part taxon-name-part-type="species" reg="gustavoindunii">gustavoindunii</tp:taxon-name-part></tp:taxon-name></italic> holotype: <bold>A</bold> lateral habitus <bold>B</bold> anterior head <bold>C</bold> propodeum <bold>D</bold> dorsal habitus <bold>E</bold> fore wing <bold>F</bold> hind wing.</p></caption><graphic xmlns:xlink="http://www.w3.org/1999/xlink" xlink:href="zookeys-721-093-g049.jpg" position="float" orientation="portrait" xlink:type="simple" id="oo_173502.jpg"/></fig></tp:treatment-sec></tp:taxon-treatment>
