# Supplementary material for: Revision of the species of Lytopylus from Area de Conservación Guanacaste, northwestern Costa Rica (Hymenoptera, Braconidae, Agathidinae)
Source: Zookeys. 2017 Dec 12;(721):93–158. doi: 10.3897/zookeys.721.20287 (PMC5740408; doi:10.3897/zookeys.721.20287)
Supplement: XML Treatment for Lytopylus hokwoni [file zookeys.721.20287-treatment17.xml]

<!DOCTYPE tp:taxon-treatment
  PUBLIC "-//TaxonX//DTD Taxonomic Treatment Publishing DTD v0 20100105//EN" "tax-treatment-NSO.dtd">
<tp:taxon-treatment xmlns:tp="http://www.plazi.org/taxpub"><tp:treatment-meta><kwd-group><label>Taxon classification</label><kwd><named-content xmlns:xlink="http://www.w3.org/1999/xlink" content-type="kingdom">Animalia</named-content></kwd><kwd><named-content xmlns:xlink="http://www.w3.org/1999/xlink" content-type="order">Hymenoptera</named-content></kwd><kwd><named-content xmlns:xlink="http://www.w3.org/1999/xlink" content-type="family">Braconidae</named-content></kwd></kwd-group><mixed-citation publication-type="journal"><person-group><name><surname>Kang</surname><given-names>Ilgoo</given-names></name><name><surname>Chapman</surname><given-names>Eric G.</given-names></name><name><surname>Janzen</surname><given-names>Daniel H.</given-names></name><name><surname>Hallwachs</surname><given-names>Winnie</given-names></name><name><surname>Tanya Dapkey</surname><given-names/></name><name><surname>Smith</surname><given-names>M. Alex</given-names></name><name><surname>Sharkey</surname><given-names>Michael J.</given-names></name></person-group><article-title>Revision of the species of <italic><tp:taxon-name><tp:taxon-name-part taxon-name-part-type="genus" reg="Lytopylus">Lytopylus</tp:taxon-name-part></tp:taxon-name></italic> from Area de Conservación Guanacaste, northwestern Costa Rica (<tp:taxon-name><tp:taxon-name-part taxon-name-part-type="order">Hymenoptera</tp:taxon-name-part></tp:taxon-name>, <tp:taxon-name><tp:taxon-name-part taxon-name-part-type="family">Braconidae</tp:taxon-name-part></tp:taxon-name>, <tp:taxon-name><tp:taxon-name-part taxon-name-part-type="subfamily">Agathidinae</tp:taxon-name-part></tp:taxon-name>)</article-title><source>Zookeys</source><day>12</day><month>12</month><year>2017</year><volume>2017</volume><issue>721</issue><fpage>93</fpage><lpage>158</lpage><pub-id pub-id-type="doi">10.3897/zookeys.721.20287</pub-id></mixed-citation></tp:treatment-meta><tp:nomenclature><tp:taxon-name>
              <tp:taxon-name-part taxon-name-part-type="genus" reg="Lytopylus">Lytopylus</tp:taxon-name-part>
              <tp:taxon-name-part taxon-name-part-type="species" reg="hokwoni">hokwoni</tp:taxon-name-part>
              <object-id xmlns:xlink="http://www.w3.org/1999/xlink" content-type="zoobank" xlink:type="simple">http://zoobank.org/21D4210B-AFC4-4FF0-9AE9-360D26C6C940</object-id>
            </tp:taxon-name><tp:taxon-authority>Kang</tp:taxon-authority><tp:taxon-status xmlns:xlink="http://www.w3.org/1999/xlink" xlink:type="simple">sp. n.</tp:taxon-status><xref ref-type="fig" rid="F52">Fig. 18</xref></tp:nomenclature><tp:treatment-sec sec-type="diagnosis" id="SECID0EGRDI"><title>Diagnosis.</title><p>Fore wing with two black bands; pronotum entirely melanic; lateral longitudinal carinae of median tergite 1 well-defined.</p></tp:treatment-sec><tp:treatment-sec sec-type="description" id="SECID0ELRDI"><title>Description.</title><p>Holotype: female. Body length 8.0 mm. Fore wing length 4.6 mm. Fore wing with two black bands. Scutellar sulcus with one median longitudinal carina. Anterior transverse carina of propodeum reaching the lateral margin. Median areola of propodeum with well-defined margins. Lateral longitudinal carinae of median tergite 1 well-defined. Median syntergite 2+3 1.6 times longer than wide. Ovipositor slightly longer than body.</p></tp:treatment-sec><tp:treatment-sec sec-type="Male" id="SECID0EQRDI"><title>Male.</title><p>Mesoscutum bicolored. Mesopleuron pale.</p></tp:treatment-sec><tp:treatment-sec sec-type="etymology" id="SECID0EVRDI"><title>Etymology.</title><p>Named in honor of Hokwon Kang, father of the first author.</p></tp:treatment-sec><tp:treatment-sec sec-type="biology" id="SECID0E1RDI"><title>Biology.</title><p>Reared nine times from seven species of stenomatine <tp:taxon-name><tp:taxon-name-part taxon-name-part-type="family">Depressariidae</tp:taxon-name-part></tp:taxon-name> feeding as leaf-tiers on six species of plants in seven plant families at the intersection of the <abbrev xmlns:xlink="http://www.w3.org/1999/xlink" xlink:title="Area de Conservación Guanacaste" id="ABBRID0EFSDI" xlink:type="simple">ACG</abbrev> dry forest and rain forest ecosystems at 280-640 m elevation.</p></tp:treatment-sec><tp:treatment-sec sec-type="type material" id="SECID0EJSDI"><title>Type material.</title><p>Holotype ♀: Costa Rica, Guanacaste, Sector El Hacha, Estacion Los Almendros, Area de Conservaciόn Guanacaste <named-content xmlns:xlink="http://www.w3.org/1999/xlink" content-type="dwc:verbatimCoordinates" xlink:type="simple"><named-content content-type="geo-json" specific-use="{&#34;type&#34;:&#34;Point&#34;,&#34;coordinates&#34;:[-85.527760,11.032260]}" id="NCID0E4NBG" xlink:type="simple">11.03226N -85.52776W</named-content></named-content> 290m., Elieth Cantillano coll., food plant: <tp:taxon-name><tp:taxon-name-part taxon-name-part-type="family">Clusiaceae</tp:taxon-name-part></tp:taxon-name> <italic><tp:taxon-name><tp:taxon-name-part taxon-name-part-type="genus" reg="Clusia">Clusia</tp:taxon-name-part> <tp:taxon-name-part taxon-name-part-type="species" reg="rosea">rosea</tp:taxon-name-part></tp:taxon-name></italic>, host caterpillar: <tp:taxon-name><tp:taxon-name-part taxon-name-part-type="family">Depressariidae</tp:taxon-name-part></tp:taxon-name>, <tp:taxon-name><tp:taxon-name-part taxon-name-part-type="subfamily">Stenomatinae</tp:taxon-name-part></tp:taxon-name>, <italic><tp:taxon-name><tp:taxon-name-part taxon-name-part-type="genus" reg="Stenoma">Stenoma</tp:taxon-name-part></tp:taxon-name></italic> Janzen08, coll. date: 11/23/2011, parasitoid eclosion date: 12/10/2011, DHJPAR0048726. Paratypes: [the following have the same data as the holotype except as indicated] ♂, 290m., Lucia Ríos coll., coll. date: 9/19/2008, parasitoid eclosion date: 10/6/2008, DHJPAR0030605. ♀, Sendero Bejuquilla, <named-content xmlns:xlink="http://www.w3.org/1999/xlink" content-type="dwc:verbatimCoordinates" xlink:type="simple"><named-content content-type="geo-json" specific-use="{&#34;type&#34;:&#34;Point&#34;,&#34;coordinates&#34;:[-85.526990,11.030040]}" id="NCID0EIOBG" xlink:type="simple">11.03004N -85.52699W</named-content></named-content> 280m., food plant: <tp:taxon-name><tp:taxon-name-part taxon-name-part-type="family">Piperaceae</tp:taxon-name-part></tp:taxon-name> <italic><tp:taxon-name><tp:taxon-name-part taxon-name-part-type="genus" reg="Peperomia">Peperomia</tp:taxon-name-part> <tp:taxon-name-part taxon-name-part-type="species" reg="angularis">angularis</tp:taxon-name-part></tp:taxon-name></italic>, host caterpillar: <tp:taxon-name><tp:taxon-name-part taxon-name-part-type="family">Depressariidae</tp:taxon-name-part></tp:taxon-name>, subfamily and species name unknown, coll. date: 1/11/2010, parasitoid eclosion date: 2/5/2010, DHJPAR0037940. ♀, Sendero Bejuquilla, <named-content xmlns:xlink="http://www.w3.org/1999/xlink" content-type="dwc:verbatimCoordinates" xlink:type="simple"><named-content content-type="geo-json" specific-use="{&#34;type&#34;:&#34;Point&#34;,&#34;coordinates&#34;:[-85.526990,11.030040]}" id="NCID0EIOBA" xlink:type="simple">11.03004N -85.52699W</named-content></named-content> 280m., Dunia Garcia coll., food plant: <tp:taxon-name><tp:taxon-name-part taxon-name-part-type="family">Hypericaceae</tp:taxon-name-part></tp:taxon-name> <italic><tp:taxon-name><tp:taxon-name-part taxon-name-part-type="genus" reg="Vismia">Vismia</tp:taxon-name-part> <tp:taxon-name-part taxon-name-part-type="species" reg="baccifera">baccifera</tp:taxon-name-part></tp:taxon-name></italic>, host caterpillar: <italic><tp:taxon-name><tp:taxon-name-part taxon-name-part-type="genus" reg="Cerconota">Cerconota</tp:taxon-name-part> <tp:taxon-name-part taxon-name-part-type="species" reg="recurvella">recurvella</tp:taxon-name-part></tp:taxon-name></italic>, coll. date: 10/26/2002, parasitoid eclosion date: 11/13/2002, DHJPAR0015414. ♀, Sector Cacao, Cuesta Caimito, <named-content xmlns:xlink="http://www.w3.org/1999/xlink" content-type="dwc:verbatimCoordinates" xlink:type="simple"><named-content content-type="geo-json" specific-use="{&#34;type&#34;:&#34;Point&#34;,&#34;coordinates&#34;:[-85.471920,10.890800]}" id="NCID0EDVDI" xlink:type="simple">10.8908N -85.47192W</named-content></named-content> 640m., Mariano Pereira coll., food plant: <tp:taxon-name><tp:taxon-name-part taxon-name-part-type="family">Hypericaceae</tp:taxon-name-part></tp:taxon-name> <italic><tp:taxon-name><tp:taxon-name-part taxon-name-part-type="genus" reg="Vismia">Vismia</tp:taxon-name-part> <tp:taxon-name-part taxon-name-part-type="species" reg="baccifera">baccifera</tp:taxon-name-part></tp:taxon-name></italic>, host caterpillar: <italic><tp:taxon-name><tp:taxon-name-part taxon-name-part-type="genus" reg="Cerconota">Cerconota</tp:taxon-name-part> <tp:taxon-name-part taxon-name-part-type="species" reg="recurvella">recurvella</tp:taxon-name-part></tp:taxon-name></italic>, coll. date: 5/16/2004, parasitoid eclosion date: 5/30/2004, DHJPAR0029302. ♀, Sector Cacao, Quebrada Otilio, <named-content xmlns:xlink="http://www.w3.org/1999/xlink" content-type="dwc:verbatimCoordinates" xlink:type="simple"><named-content content-type="geo-json" specific-use="{&#34;type&#34;:&#34;Point&#34;,&#34;coordinates&#34;:[-85.479660,10.889960]}" id="NCID0EGWDI" xlink:type="simple">10.88996N -85.47966W</named-content></named-content> 550m., Daniel Garcia coll., food plant: <tp:taxon-name><tp:taxon-name-part taxon-name-part-type="family">Fabaceae</tp:taxon-name-part></tp:taxon-name> <italic><tp:taxon-name><tp:taxon-name-part taxon-name-part-type="genus" reg="Inga">Inga</tp:taxon-name-part> <tp:taxon-name-part taxon-name-part-type="species" reg="punctata">punctata</tp:taxon-name-part></tp:taxon-name></italic>, host caterpillar: <italic><tp:taxon-name><tp:taxon-name-part taxon-name-part-type="genus" reg="Antaeotricha">Antaeotricha</tp:taxon-name-part></tp:taxon-name></italic> Phillips01, coll. date: 9/24/2007, parasitoid eclosion date: 10/7/2007, DHJPAR0028279. ♀, Sector Pitilla, Cabrera, <named-content xmlns:xlink="http://www.w3.org/1999/xlink" content-type="dwc:verbatimCoordinates" xlink:type="simple"><named-content content-type="geo-json" specific-use="{&#34;type&#34;:&#34;Point&#34;,&#34;coordinates&#34;:[-85.409770,11.008910]}" id="NCID0ESPBG" xlink:type="simple">11.00891N -85.40977W</named-content></named-content> 500m., Calixto Moraga coll., food plant: <tp:taxon-name><tp:taxon-name-part taxon-name-part-type="family">Hypericaceae</tp:taxon-name-part></tp:taxon-name> <italic><tp:taxon-name><tp:taxon-name-part taxon-name-part-type="genus" reg="Vismia">Vismia</tp:taxon-name-part> <tp:taxon-name-part taxon-name-part-type="species" reg="baccifera">baccifera</tp:taxon-name-part></tp:taxon-name></italic>, host caterpillar: <italic><tp:taxon-name><tp:taxon-name-part taxon-name-part-type="genus" reg="Cerconota">Cerconota</tp:taxon-name-part> <tp:taxon-name-part taxon-name-part-type="species" reg="recurvella">recurvella</tp:taxon-name-part></tp:taxon-name></italic>, coll. date: 2/7/2007, parasitoid eclosion date: 2/14/2007, DHJPAR0017274. ♀, Alajuela, Sector Rincon Rain Forest, Sendero Tucan, <named-content xmlns:xlink="http://www.w3.org/1999/xlink" content-type="dwc:verbatimCoordinates" xlink:type="simple"><named-content content-type="geo-json" specific-use="{&#34;type&#34;:&#34;Point&#34;,&#34;coordinates&#34;:[-85.271200,10.904240]}" id="NCID0EAYDI" xlink:type="simple">10.90424N -85.2712W</named-content></named-content> 410m., Pablo Umaña Calderon coll., food plant: <tp:taxon-name><tp:taxon-name-part taxon-name-part-type="family">Melastomataceae</tp:taxon-name-part></tp:taxon-name> <italic><tp:taxon-name><tp:taxon-name-part taxon-name-part-type="genus" reg="Miconia">Miconia</tp:taxon-name-part> <tp:taxon-name-part taxon-name-part-type="species" reg="trinervia">trinervia</tp:taxon-name-part></tp:taxon-name></italic>, host caterpillar: elachJanzen01 Janzen211, coll. date: 4/7/2012, parasitoid eclosion date: 5/3/2012, DHJPAR0049051. ♀, Alajuela, Sector Rincon Rain Forest, Conguera, <named-content xmlns:xlink="http://www.w3.org/1999/xlink" content-type="dwc:verbatimCoordinates" xlink:type="simple"><named-content content-type="geo-json" specific-use="{&#34;type&#34;:&#34;Point&#34;,&#34;coordinates&#34;:[-85.266310,10.915890]}" id="NCID0EYYDI" xlink:type="simple">10.91589N -85.26631W</named-content></named-content> 420m., Jose Perez coll., food plant: <tp:taxon-name><tp:taxon-name-part taxon-name-part-type="family">Malpighiaceae</tp:taxon-name-part></tp:taxon-name> <italic><tp:taxon-name><tp:taxon-name-part taxon-name-part-type="genus" reg="Banisteriopsis">Banisteriopsis</tp:taxon-name-part> <tp:taxon-name-part taxon-name-part-type="species" reg="elegans">elegans</tp:taxon-name-part></tp:taxon-name></italic>, host caterpillar: <italic><tp:taxon-name><tp:taxon-name-part taxon-name-part-type="genus" reg="Antaeotricha">Antaeotricha</tp:taxon-name-part></tp:taxon-name></italic> Janzen127, coll. date: 5/17/2012, parasitoid eclosion date: 6/7/2012, DHJPAR0048714.</p><fig id="F52" position="float" orientation="portrait"><label>Figure 18.</label><caption><p>
                  <italic><tp:taxon-name><tp:taxon-name-part taxon-name-part-type="genus" reg="Lytopylus">Lytopylus</tp:taxon-name-part> <tp:taxon-name-part taxon-name-part-type="species" reg="hokwoni">hokwoni</tp:taxon-name-part></tp:taxon-name></italic> holotype: <bold>A</bold> lateral habitus <bold>B</bold> anterior head <bold>C</bold> propodeum <bold>D</bold> dorsal habitus <bold>E</bold> fore wing <bold>F</bold> hind wing.</p></caption><graphic xmlns:xlink="http://www.w3.org/1999/xlink" xlink:href="zookeys-721-093-g052.jpg" position="float" orientation="portrait" xlink:type="simple" id="oo_173505.jpg"/></fig></tp:treatment-sec></tp:taxon-treatment>
