# Supplementary material for: Revision of the species of Lytopylus from Area de Conservación Guanacaste, northwestern Costa Rica (Hymenoptera, Braconidae, Agathidinae)
Source: Zookeys. 2017 Dec 12;(721):93–158. doi: 10.3897/zookeys.721.20287 (PMC5740408; doi:10.3897/zookeys.721.20287)
Supplement: XML Treatment for Lytopylus josecortesi [file zookeys.721.20287-treatment20.xml]

<!DOCTYPE tp:taxon-treatment
  PUBLIC "-//TaxonX//DTD Taxonomic Treatment Publishing DTD v0 20100105//EN" "tax-treatment-NSO.dtd">
<tp:taxon-treatment xmlns:tp="http://www.plazi.org/taxpub"><tp:treatment-meta><kwd-group><label>Taxon classification</label><kwd><named-content xmlns:xlink="http://www.w3.org/1999/xlink" content-type="kingdom">Animalia</named-content></kwd><kwd><named-content xmlns:xlink="http://www.w3.org/1999/xlink" content-type="order">Hymenoptera</named-content></kwd><kwd><named-content xmlns:xlink="http://www.w3.org/1999/xlink" content-type="family">Braconidae</named-content></kwd></kwd-group><mixed-citation publication-type="journal"><person-group><name><surname>Kang</surname><given-names>Ilgoo</given-names></name><name><surname>Chapman</surname><given-names>Eric G.</given-names></name><name><surname>Janzen</surname><given-names>Daniel H.</given-names></name><name><surname>Hallwachs</surname><given-names>Winnie</given-names></name><name><surname>Tanya Dapkey</surname><given-names/></name><name><surname>Smith</surname><given-names>M. Alex</given-names></name><name><surname>Sharkey</surname><given-names>Michael J.</given-names></name></person-group><article-title>Revision of the species of <italic><tp:taxon-name><tp:taxon-name-part taxon-name-part-type="genus" reg="Lytopylus">Lytopylus</tp:taxon-name-part></tp:taxon-name></italic> from Area de Conservación Guanacaste, northwestern Costa Rica (<tp:taxon-name><tp:taxon-name-part taxon-name-part-type="order">Hymenoptera</tp:taxon-name-part></tp:taxon-name>, <tp:taxon-name><tp:taxon-name-part taxon-name-part-type="family">Braconidae</tp:taxon-name-part></tp:taxon-name>, <tp:taxon-name><tp:taxon-name-part taxon-name-part-type="subfamily">Agathidinae</tp:taxon-name-part></tp:taxon-name>)</article-title><source>Zookeys</source><day>12</day><month>12</month><year>2017</year><volume>2017</volume><issue>721</issue><fpage>93</fpage><lpage>158</lpage><pub-id pub-id-type="doi">10.3897/zookeys.721.20287</pub-id></mixed-citation></tp:treatment-meta><tp:nomenclature><tp:taxon-name>
              <tp:taxon-name-part taxon-name-part-type="genus" reg="Lytopylus">Lytopylus</tp:taxon-name-part>
              <tp:taxon-name-part taxon-name-part-type="species" reg="josecortesi">josecortesi</tp:taxon-name-part>
              <object-id xmlns:xlink="http://www.w3.org/1999/xlink" content-type="zoobank" xlink:type="simple">http://zoobank.org/F15FE11D-1DE7-4A48-B4C5-0DCA61C97445</object-id>
            </tp:taxon-name><tp:taxon-authority>Kang</tp:taxon-authority><tp:taxon-status xmlns:xlink="http://www.w3.org/1999/xlink" xlink:type="simple">sp. n.</tp:taxon-status><xref ref-type="fig" rid="F55">Fig. 21</xref><!--PageBreak--></tp:nomenclature><tp:treatment-sec sec-type="diagnosis" id="SECID0ESKAK"><title>Diagnosis.</title><p>Fore wing mostly infuscated; mesoscutum entirely melanic; anterior transverse carina of propodeum absent; median areola of propodeum spindle-shape; lateral longitudinal carinae of median tergite 1 well-defined; median tergites entirely reddish orange.</p></tp:treatment-sec><tp:treatment-sec sec-type="description" id="SECID0EXKAK"><title>Description.</title><p>Holotype: female. Body length 5.2 mm. Fore wing length 5.3 mm. Fore wing mostly infuscated. Scutellar sulcus with three longitudinal carinae. Median areola of propodeum with well-defined margins. Median areola length 6x its width. Median areola closed posteriorly. Anterior transverse carina of propodeum absent. Lateral longitudinal carinae of median tergite 1 well-defined. Median syntergite 2+3 1.1 times longer than wide. Ovipositor longer than metasoma, but shorter than body.</p></tp:treatment-sec><tp:treatment-sec sec-type="Male" id="SECID0E3KAK"><title>Male.</title><p>Similar to holotype.</p></tp:treatment-sec><tp:treatment-sec sec-type="etymology" id="SECID0EBLAK"><title>Etymology.</title><p>
              <italic><tp:taxon-name><tp:taxon-name-part taxon-name-part-type="genus" reg="Lytopylus">Lytopylus</tp:taxon-name-part> <tp:taxon-name-part taxon-name-part-type="species" reg="josecortesi">josecortesi</tp:taxon-name-part></tp:taxon-name></italic> is named in honor of José Cortés in recognition of his participation in the collaborative development of the ICE-<abbrev xmlns:xlink="http://www.w3.org/1999/xlink" xlink:title="Area de Conservación Guanacaste" id="ABBRID0ESLAK" xlink:type="simple">ACG</abbrev> geothermal project of Pailas II, northwestern Costa Rica.</p></tp:treatment-sec><tp:treatment-sec sec-type="biology" id="SECID0EWLAK"><title>Biology.</title><p>Reared two times from <italic><tp:taxon-name><tp:taxon-name-part taxon-name-part-type="genus" reg="Dichomeris">Dichomeris</tp:taxon-name-part></tp:taxon-name></italic> Janzen703 (<tp:taxon-name><tp:taxon-name-part taxon-name-part-type="subfamily">Dichomeridinae</tp:taxon-name-part></tp:taxon-name>, <tp:taxon-name><tp:taxon-name-part taxon-name-part-type="family">Gelechiidae</tp:taxon-name-part></tp:taxon-name>) feeding on mature leaves of <italic><tp:taxon-name><tp:taxon-name-part taxon-name-part-type="genus" reg="Neurolaena">Neurolaena</tp:taxon-name-part> <tp:taxon-name-part taxon-name-part-type="species" reg="lobata">lobata</tp:taxon-name-part></tp:taxon-name></italic> (<tp:taxon-name><tp:taxon-name-part taxon-name-part-type="family">Asteraceae</tp:taxon-name-part></tp:taxon-name>) in <abbrev xmlns:xlink="http://www.w3.org/1999/xlink" xlink:title="Area de Conservación Guanacaste" id="ABBRID0E4MAK" xlink:type="simple">ACG</abbrev> dry forest – rain forest ecotone at 620 m elevation.</p><!--PageBreak--></tp:treatment-sec><tp:treatment-sec sec-type="type material" id="SECID0ECNAK"><title>Type material.</title><p>Holotype ♀: Costa Rica, Guanacaste, Sector Del Oro, Bosque Aguirre, Area de Conservaciόn Guanacaste <named-content xmlns:xlink="http://www.w3.org/1999/xlink" content-type="dwc:verbatimCoordinates" xlink:type="simple"><named-content content-type="geo-json" specific-use="{&#34;type&#34;:&#34;Point&#34;,&#34;coordinates&#34;:[-85.438000,11.000600]}" id="NCID0EUYBG" xlink:type="simple">11.0006N -85.438W</named-content></named-content> 620m., Elieth Cantillano coll., food plant: <tp:taxon-name><tp:taxon-name-part taxon-name-part-type="family">Asteraceae</tp:taxon-name-part></tp:taxon-name> <italic><tp:taxon-name><tp:taxon-name-part taxon-name-part-type="genus" reg="Neurolaena">Neurolaena</tp:taxon-name-part> <tp:taxon-name-part taxon-name-part-type="species" reg="lobata">lobata</tp:taxon-name-part></tp:taxon-name></italic>, host caterpillar: <tp:taxon-name><tp:taxon-name-part taxon-name-part-type="family">Gelechiidae</tp:taxon-name-part></tp:taxon-name>, <tp:taxon-name><tp:taxon-name-part taxon-name-part-type="subfamily">Dichomeridinae</tp:taxon-name-part></tp:taxon-name>, <italic><tp:taxon-name><tp:taxon-name-part taxon-name-part-type="genus" reg="Dichomeris">Dichomeris</tp:taxon-name-part></tp:taxon-name></italic> Janzen703, coll. date: 9/21/2004, parasitoid eclosion date: 10/3/2004, DHJPAR0015432. Paratype: [the following have the same data as the holotype except as indicated] ♂, parasitoid eclosion date: 10/13/2004, DHJPAR0015431.</p><fig id="F55" position="float" orientation="portrait"><label>Figure 21.</label><caption><p>
                  <italic><tp:taxon-name><tp:taxon-name-part taxon-name-part-type="genus" reg="Lytopylus">Lytopylus</tp:taxon-name-part> <tp:taxon-name-part taxon-name-part-type="species" reg="josecortesi">josecortesi</tp:taxon-name-part></tp:taxon-name></italic> holotype: <bold>A</bold> lateral habitus <bold>B</bold> anterior head <bold>C</bold> propodeum <bold>D</bold> dorsal habitus <bold>E</bold> fore wing <bold>F</bold> hind wing.</p></caption><graphic xmlns:xlink="http://www.w3.org/1999/xlink" xlink:href="zookeys-721-093-g055.jpg" position="float" orientation="portrait" xlink:type="simple" id="oo_173508.jpg"/></fig></tp:treatment-sec></tp:taxon-treatment>
