# Supplementary material for: Revision of the species of Lytopylus from Area de Conservación Guanacaste, northwestern Costa Rica (Hymenoptera, Braconidae, Agathidinae)
Source: Zookeys. 2017 Dec 12;(721):93–158. doi: 10.3897/zookeys.721.20287 (PMC5740408; doi:10.3897/zookeys.721.20287)
Supplement: XML Treatment for Lytopylus miguelviquezi [file zookeys.721.20287-treatment23.xml]

<!DOCTYPE tp:taxon-treatment
  PUBLIC "-//TaxonX//DTD Taxonomic Treatment Publishing DTD v0 20100105//EN" "tax-treatment-NSO.dtd">
<tp:taxon-treatment xmlns:tp="http://www.plazi.org/taxpub"><tp:treatment-meta><kwd-group><label>Taxon classification</label><kwd><named-content xmlns:xlink="http://www.w3.org/1999/xlink" content-type="kingdom">Animalia</named-content></kwd><kwd><named-content xmlns:xlink="http://www.w3.org/1999/xlink" content-type="order">Hymenoptera</named-content></kwd><kwd><named-content xmlns:xlink="http://www.w3.org/1999/xlink" content-type="family">Braconidae</named-content></kwd></kwd-group><mixed-citation publication-type="journal"><person-group><name><surname>Kang</surname><given-names>Ilgoo</given-names></name><name><surname>Chapman</surname><given-names>Eric G.</given-names></name><name><surname>Janzen</surname><given-names>Daniel H.</given-names></name><name><surname>Hallwachs</surname><given-names>Winnie</given-names></name><name><surname>Tanya Dapkey</surname><given-names/></name><name><surname>Smith</surname><given-names>M. Alex</given-names></name><name><surname>Sharkey</surname><given-names>Michael J.</given-names></name></person-group><article-title>Revision of the species of <italic><tp:taxon-name><tp:taxon-name-part taxon-name-part-type="genus" reg="Lytopylus">Lytopylus</tp:taxon-name-part></tp:taxon-name></italic> from Area de Conservación Guanacaste, northwestern Costa Rica (<tp:taxon-name><tp:taxon-name-part taxon-name-part-type="order">Hymenoptera</tp:taxon-name-part></tp:taxon-name>, <tp:taxon-name><tp:taxon-name-part taxon-name-part-type="family">Braconidae</tp:taxon-name-part></tp:taxon-name>, <tp:taxon-name><tp:taxon-name-part taxon-name-part-type="subfamily">Agathidinae</tp:taxon-name-part></tp:taxon-name>)</article-title><source>Zookeys</source><day>12</day><month>12</month><year>2017</year><volume>2017</volume><issue>721</issue><fpage>93</fpage><lpage>158</lpage><pub-id pub-id-type="doi">10.3897/zookeys.721.20287</pub-id></mixed-citation></tp:treatment-meta><tp:nomenclature><tp:taxon-name>
              <tp:taxon-name-part taxon-name-part-type="genus" reg="Lytopylus">Lytopylus</tp:taxon-name-part>
              <tp:taxon-name-part taxon-name-part-type="species" reg="miguelviquezi">miguelviquezi</tp:taxon-name-part>
              <object-id xmlns:xlink="http://www.w3.org/1999/xlink" content-type="zoobank" xlink:type="simple">http://zoobank.org/1BE064F2-17DB-44CB-8B99-5A6F4224C7C1</object-id>
            </tp:taxon-name><tp:taxon-authority>Kang</tp:taxon-authority><tp:taxon-status xmlns:xlink="http://www.w3.org/1999/xlink" xlink:type="simple">sp. n.</tp:taxon-status><xref ref-type="fig" rid="F58">Fig. 24</xref><xref ref-type="fig" rid="F59">, 25</xref></tp:nomenclature><tp:treatment-sec sec-type="diagnosis" id="SECID0ET5AK"><title>Diagnosis.</title><p>Apical flagellomeres brown not distinctly paler than subapical flagellomeres; fore wing mostly infuscated with a triangular second submarginal cell; fore tibia mostly melanic, yellow basally; hind tibia black basally and distally, yellow at mid-length; pronotum entirely pale (yellow to orange); mesoscutum entirely pale (yellow to orange); median areola of propodeum kite-shaped; anterior transverse carina of propodeum not reaching the lateral margin; median tergites mostly pale with posterior terga black; median syntergite 2+3 1.1 times longer than wide.</p></tp:treatment-sec><tp:treatment-sec sec-type="description" id="SECID0EY5AK"><title>Description.</title><p>Holotype: female. Body length 5.1 mm. Fore wing length 4.9 mm. Fore wing mostly infuscated. Scutellar sulcus with one median longitudinal carina. Median areola of propodeum with well-defined margins. Anterior transverse carina of propodeum not reaching the lateral margin. Lateral longitudinal carinae of median tergite 1 well-defined. Median syntergite 2+3 1.1 times longer than wide. Ovipositor longer than metasoma, but shorter than body.</p></tp:treatment-sec><tp:treatment-sec sec-type="Males" id="SECID0E45AK"><title>Males.</title><p>Body length usually shorter than holotype. Median tergites mostly melanic.</p></tp:treatment-sec><tp:treatment-sec sec-type="variation" id="SECID0EC6AK"><title>Variation.</title><p>Female anterior head varies from mostly pale to mostly melanic.</p></tp:treatment-sec><tp:treatment-sec sec-type="etymology" id="SECID0EH6AK"><title>Etymology.</title><p>
              <italic><tp:taxon-name><tp:taxon-name-part taxon-name-part-type="genus" reg="Lytopylus">Lytopylus</tp:taxon-name-part> <tp:taxon-name-part taxon-name-part-type="species" reg="miguelviquezi">miguelviquezi</tp:taxon-name-part></tp:taxon-name></italic> is named in honor of Miguel Viquez in recognition of his participation in the collaborative development of the ICE-<abbrev xmlns:xlink="http://www.w3.org/1999/xlink" xlink:title="Area de Conservación Guanacaste" id="ABBRID0EY6AK" xlink:type="simple">ACG</abbrev> geothermal project of Pailas II, northwestern Costa Rica.</p></tp:treatment-sec><tp:treatment-sec sec-type="biology" id="SECID0E36AK"><title>Biology.</title><p>Reared 58 times from the <italic><tp:taxon-name><tp:taxon-name-part taxon-name-part-type="genus" reg="Dichomeris">Dichomeris</tp:taxon-name-part> <tp:taxon-name-part taxon-name-part-type="species" reg="designatella">designatella</tp:taxon-name-part></tp:taxon-name></italic> complex (21), gelJanzen01 Janzen179 (13), and gelJanzen01 Janzen485 (16), all leaf tying dichomeridine <tp:taxon-name><tp:taxon-name-part taxon-name-part-type="family">Gelechiidae</tp:taxon-name-part></tp:taxon-name> feeding on mature leaves of two species of <italic><tp:taxon-name><tp:taxon-name-part taxon-name-part-type="genus" reg="Erythroxylum">Erythroxylum</tp:taxon-name-part></tp:taxon-name></italic> (<tp:taxon-name><tp:taxon-name-part taxon-name-part-type="family">Erythroxylaceae</tp:taxon-name-part></tp:taxon-name>) and two species of <italic><tp:taxon-name><tp:taxon-name-part taxon-name-part-type="genus" reg="Rinorea">Rinorea</tp:taxon-name-part></tp:taxon-name></italic> (<tp:taxon-name><tp:taxon-name-part taxon-name-part-type="family">Violaceae</tp:taxon-name-part></tp:taxon-name>) in <abbrev xmlns:xlink="http://www.w3.org/1999/xlink" xlink:title="Area de Conservación Guanacaste" id="ABBRID0EKBBK" xlink:type="simple">ACG</abbrev> rain forest-dry forest ecotone, and rain forest at 109 to 540 m elevation.</p><fig id="F58" position="float" orientation="portrait"><label>Figure 24.</label><caption><p>
                  <italic><tp:taxon-name><tp:taxon-name-part taxon-name-part-type="genus" reg="Lytopylus">Lytopylus</tp:taxon-name-part> <tp:taxon-name-part taxon-name-part-type="species" reg="miguelviquezi">miguelviquezi</tp:taxon-name-part></tp:taxon-name></italic> holotype: <bold>A</bold> lateral habitus <bold>B</bold> anterior head <bold>C</bold> propodeum <bold>D</bold> dorsal habitus <bold>E</bold> fore wing <bold>F</bold> hind wing.</p></caption><graphic xmlns:xlink="http://www.w3.org/1999/xlink" xlink:href="zookeys-721-093-g058.jpg" position="float" orientation="portrait" xlink:type="simple" id="oo_173511.jpg"/></fig></tp:treatment-sec><tp:treatment-sec sec-type="type material" id="SECID0ESCBK"><title>Type material.</title><p>Holotype ♀: Costa Rica, Alajuela, Sector San Cristobal, Tajo Angeles, Area de Conservaciόn Guanacaste <named-content xmlns:xlink="http://www.w3.org/1999/xlink" content-type="dwc:verbatimCoordinates" xlink:type="simple"><named-content content-type="geo-json" specific-use="{&#34;type&#34;:&#34;Point&#34;,&#34;coordinates&#34;:[-85.415310,10.864720]}" id="NCID0E2CBK" xlink:type="simple">10.86472N -85.41531W</named-content></named-content> 540m., Carolina Cano coll., food plant: <tp:taxon-name><tp:taxon-name-part taxon-name-part-type="family">Erythroxylaceae</tp:taxon-name-part></tp:taxon-name> <italic><tp:taxon-name><tp:taxon-name-part taxon-name-part-type="genus" reg="Erythroxylum">Erythroxylum</tp:taxon-name-part> <tp:taxon-name-part taxon-name-part-type="species" reg="macrophyllum">macrophyllum</tp:taxon-name-part></tp:taxon-name></italic>, host caterpillar: <tp:taxon-name><tp:taxon-name-part taxon-name-part-type="family">Gelechiidae</tp:taxon-name-part></tp:taxon-name>, <tp:taxon-name><tp:taxon-name-part taxon-name-part-type="subfamily">Dichomeridinae</tp:taxon-name-part></tp:taxon-name>, <italic><tp:taxon-name><tp:taxon-name-part taxon-name-part-type="genus" reg="Dichomeris">Dichomeris</tp:taxon-name-part></tp:taxon-name></italic> designatellaDHJ02, coll. date: 8/19/2010, parasitoid eclosion date: 9/8/2010, DHJPAR0041589. Paratypes: [the following have the same data as the holotype except as indicated] ♂, host caterpillar: <italic><tp:taxon-name><tp:taxon-name-part taxon-name-part-type="genus" reg="Dichomeris">Dichomeris</tp:taxon-name-part></tp:taxon-name></italic> designatellaDHJ03, coll. date: 1/25/2011, parasitoid eclosion date: 2/17/2011, DHJPAR0043147. ♀, coll. date: 7/8/2010, parasitoid eclosion date: 7/24/2010, DHJPAR0040341. ♀, coll. date: 7/8/2010, parasitoid eclosion date: 7/26/2010, DHJPAR0040347. ♀, food plant: <tp:taxon-name><tp:taxon-name-part taxon-name-part-type="family">Violaceae</tp:taxon-name-part></tp:taxon-name> <italic><tp:taxon-name><tp:taxon-name-part taxon-name-part-type="genus" reg="Rinorea">Rinorea</tp:taxon-name-part> <tp:taxon-name-part taxon-name-part-type="species" reg="squamata">squamata</tp:taxon-name-part></tp:taxon-name></italic>, host caterpillar: gelJanzen01 Janzen485, coll. date: 6/10/2010, parasitoid eclosion date: 6/26/2010, DHJPAR0040336. [same as previous except coll. date and eclosion date] ♀, coll. date: 10/15/2010, parasitoid eclosion date: 11/2/2010, DHJPAR0041566. ♂, coll. date: 10/15/2010, parasitoid eclosion date: 10/30/2010, DHJPAR0041570. ♂, coll. date: 10/15/2010, parasitoid eclosion date: 10/27/2010, DHJPAR0041565. ♂, coll. date: 10/20/2010, parasitoid eclosion date: 11/7/2010, DHJPAR0041567. ♂, coll. date: 11/7/2010, parasitoid eclosion date: 11/25/2010, DHJPAR0041555. ♂, coll. date: 11/7/2010, parasitoid eclosion date: 11/24/2010, DHJPAR0041553. ♀, Elda Araya coll., coll. date: 3/4/2010, parasitoid eclosion date: 4/6/2010, DHJPAR0038911. <!--PageBreak-->[same as previous except coll. date and eclosion date] ♀, coll. date: 3/4/2010, parasitoid eclosion date: 3/21/2010, DHJPAR0038920. ♀, coll. date: 3/4/2010, parasitoid eclosion date: 3/26/2010, DHJPAR0038918. ♀, coll. date: 3/4/2010, parasitoid eclosion date: 3/25/2010, DHJPAR0038906. ♀, coll. date: 3/4/2010, parasitoid eclosion date: 3/26/2010, DHJPAR0038912. ♀, coll. date: 3/4/2010, parasitoid eclosion date: 3/26/2010, DHJPAR0038916. ♀, coll. date: 6/25/2010, parasitoid eclosion date: 7/11/2010, DHJPAR0040340. ♀, coll. date: 10/25/2010, parasitoid eclosion date: 11/14/2010, DHJPAR0041575. ♀, food plant: <tp:taxon-name><tp:taxon-name-part taxon-name-part-type="family">Violaceae</tp:taxon-name-part></tp:taxon-name> <italic><tp:taxon-name><tp:taxon-name-part taxon-name-part-type="genus" reg="Rinorea">Rinorea</tp:taxon-name-part> <tp:taxon-name-part taxon-name-part-type="species" reg="squamata">squamata</tp:taxon-name-part></tp:taxon-name></italic>, host caterpillar: gelJanzen01 Janzen485, coll. date: 3/7/2010, parasitoid eclosion date: 3/24/2010, DHJPAR0038909. [same as previous except coll. date and eclosion date] ♀, coll. date: 6/10/2010, parasitoid eclosion date: 6/30/2010, DHJPAR0040502. ♀, coll. date: 10/19/2010, parasitoid eclosion date: 11/10/2010, DHJPAR0041563. ♀, host caterpillar: gelJanzen01 Janzen179, 5/6/2011 6/23/2011, DHJPAR0045296. [same as previous except and eclosion date] ♂, 5/6/2011 6/22/2011, DHJPAR0045305. ♀, parasitoid eclosion date: 6/20/2011, DHJPAR0045373. ♀, parasitoid eclosion date: 6/22/2011, DHJPAR0045371. ♀, parasitoid eclosion date: 6/20/2011, DHJPAR0045276. ♀, parasitoid eclosion date: 6/19/2011, DHJPAR0045372. ♀, parasitoid eclosion date: 6/25/2011, DHJPAR0045369. ♀, parasitoid eclosion date: 6/22/2011, DHJPAR0045368. [same as previous except food plant and eclosion date] ♂, food plant: <italic><tp:taxon-name><tp:taxon-name-part taxon-name-part-type="genus" reg="Rinorea">Rinorea</tp:taxon-name-part> <tp:taxon-name-part taxon-name-part-type="species" reg="deflexiflora">deflexiflora</tp:taxon-name-part></tp:taxon-name></italic>, coll. date: 6/4/2014, parasitoid eclosion date: 6/17/2014, DHJPAR0055506. ♀, Gloria Sihezar coll., coll. date: 6/25/2010, parasi<!--PageBreak-->toid eclosion date: 7/20/2010, DHJPAR0040327. [same as previous except coll. date and eclosion date] ♀, coll. date: 7/8/2010, parasitoid eclosion date: 7/30/2010, DHJPAR0040332. ♀, coll. date: 11/1/2010, parasitoid eclosion date: 11/25/2010, DHJPAR0041561. ♂, host caterpillar: <italic><tp:taxon-name><tp:taxon-name-part taxon-name-part-type="genus" reg="Dichomeris">Dichomeris</tp:taxon-name-part></tp:taxon-name></italic> designatellaDHJ03, coll date: 7/26/2010, parasitoid eclosion date: 8/8/2010, DHJPAR0040330. [same as previous except eclosion date] ♂, parasitoid eclosion date: 8/13/2010, DHJPAR0040474. ♂, parasitoid eclosion date: 8/12/2010, DHJPAR0040459. ♂, parasitoid eclosion date: 8/11/2010, DHJPAR0040348. ♀, parasitoid eclosion date: 8/13/2010, DHJPAR0040342. ♂, parasitoid eclosion date: 8/13/2010, DHJPAR0040483. ♂, parasitoid eclosion date: 8/17/2010, DHJPAR0041588. ♀, host caterpillar: <italic><tp:taxon-name><tp:taxon-name-part taxon-name-part-type="genus" reg="Dichomeris">Dichomeris</tp:taxon-name-part></tp:taxon-name></italic> designatellaDHJ02, coll. date: 9/28/2010, parasitoid eclosion date: 10/25/2010, DHJPAR0041592. [same as previous except coll. date and eclosion date] ♀, coll. date: 3/14/2010, parasitoid eclosion date: 3/29/2010, DHJPAR0038917. [same as previous except as indicated] ♂, food plant: <tp:taxon-name><tp:taxon-name-part taxon-name-part-type="family">Violaceae</tp:taxon-name-part></tp:taxon-name> <italic><tp:taxon-name><tp:taxon-name-part taxon-name-part-type="genus" reg="Rinorea">Rinorea</tp:taxon-name-part> <tp:taxon-name-part taxon-name-part-type="species" reg="squamata">squamata</tp:taxon-name-part></tp:taxon-name></italic>, host caterpillar: gelJanzen01 Janzen485, coll. date: 5/24/2010, parasitoid eclosion date: 6/7/2010, DHJPAR0039509. [same as previous except coll. date and eclosion date] ♂, coll. date: 5/24/2010, parasitoid eclosion date: 6/7/2010, DHJPAR0039516. ♂, coll. date: 5/24/2010, parasitoid eclosion date: 6/8/2010, DHJPAR0039508. ♀, coll. date: 10/30/2010, parasitoid eclosion date: 11/27/2010, DHJPAR0041574. ♀, Gloria Sihezar coll., food plant: <tp:taxon-name><tp:taxon-name-part taxon-name-part-type="family">Erythroxylaceae</tp:taxon-name-part></tp:taxon-name> <italic><tp:taxon-name><tp:taxon-name-part taxon-name-part-type="genus" reg="Erythroxylum">Erythroxylum</tp:taxon-name-part> <tp:taxon-name-part taxon-name-part-type="species" reg="havanense">havanense</tp:taxon-name-part></tp:taxon-name></italic>, coll. date: 6/25/2010, parasitoid eclosion date: 7/10/2010, DHJPAR0040326. [same as previous except as indicated] ♀, food plant: <italic><tp:taxon-name><tp:taxon-name-part taxon-name-part-type="genus" reg="Erythroxylum">Erythroxylum</tp:taxon-name-part> <tp:taxon-name-part taxon-name-part-type="species" reg="macrophyllum">macrophyllum</tp:taxon-name-part></tp:taxon-name></italic>, host caterpillar: <italic><tp:taxon-name><tp:taxon-name-part taxon-name-part-type="genus" reg="Dichomeris">Dichomeris</tp:taxon-name-part></tp:taxon-name></italic> designatellaDHJ02, coll. date: 2/9/2011, parasitoid eclosion date: 3/1/2011, DHJPAR0042843. ♀, Osvaldo Espinoza coll., food plant: <tp:taxon-name><tp:taxon-name-part taxon-name-part-type="family">Violaceae</tp:taxon-name-part></tp:taxon-name> <italic><tp:taxon-name><tp:taxon-name-part taxon-name-part-type="genus" reg="Rinorea">Rinorea</tp:taxon-name-part> <tp:taxon-name-part taxon-name-part-type="species" reg="squamata">squamata</tp:taxon-name-part></tp:taxon-name></italic>, host caterpillar: gelJanzen01 Janzen179, coll. date: 2/9/2011, parasitoid eclosion date: 2/26/2011, DHJPAR0042842. ♂, Osvaldo Espinoza coll., coll. date: 8/29/2010, parasitoid eclosion date: 9/12/2010, DHJPAR0041597. ♀, Rio Blanco Abajo, <named-content xmlns:xlink="http://www.w3.org/1999/xlink" content-type="dwc:verbatimCoordinates" xlink:type="simple"><named-content content-type="geo-json" specific-use="{&#34;type&#34;:&#34;Point&#34;,&#34;coordinates&#34;:[-85.372540,10.900370]}" id="NCID0EKIBK" xlink:type="simple">10.90037N -85.37254W</named-content></named-content> 500m., Gloria Sihezar coll., food plant: <tp:taxon-name><tp:taxon-name-part taxon-name-part-type="family">Violaceae</tp:taxon-name-part></tp:taxon-name> <italic><tp:taxon-name><tp:taxon-name-part taxon-name-part-type="genus" reg="Rinorea">Rinorea</tp:taxon-name-part> <tp:taxon-name-part taxon-name-part-type="species" reg="squamata">squamata</tp:taxon-name-part></tp:taxon-name></italic>, host caterpillar: gelJanzen01 Janzen179, coll. date: 6/9/2011, parasitoid eclosion date: 6/24/2011, DHJPAR0045374. ♂, Sector Rincon Rain Forest, Sendero Anonas, <named-content xmlns:xlink="http://www.w3.org/1999/xlink" content-type="dwc:verbatimCoordinates" xlink:type="simple"><named-content content-type="geo-json" specific-use="{&#34;type&#34;:&#34;Point&#34;,&#34;coordinates&#34;:[-85.278820,10.905280]}" id="NCID0ECJBK" xlink:type="simple">10.90528N -85.27882W</named-content></named-content> 405m., Anabelle Cordoba coll., food plant: <tp:taxon-name><tp:taxon-name-part taxon-name-part-type="family">Violaceae</tp:taxon-name-part></tp:taxon-name> <italic><tp:taxon-name><tp:taxon-name-part taxon-name-part-type="genus" reg="Rinorea">Rinorea</tp:taxon-name-part> <tp:taxon-name-part taxon-name-part-type="species" reg="hummelii">hummelii</tp:taxon-name-part></tp:taxon-name></italic>, host caterpillar: gelJanzen01 Janzen485, coll. date: 5/20/2014, parasitoid eclosion date: 6/10/2014, DHJPAR0055484. ♀, Sector Rincon Rain Forest, Quebrada Bambu, <named-content xmlns:xlink="http://www.w3.org/1999/xlink" content-type="dwc:verbatimCoordinates" xlink:type="simple"><named-content content-type="geo-json" specific-use="{&#34;type&#34;:&#34;Point&#34;,&#34;coordinates&#34;:[-85.252050,10.930100]}" id="NCID0E1JBK" xlink:type="simple">10.9301N -85.25205W</named-content></named-content> 109m., Cirilo Umaña coll., food plant: <tp:taxon-name><tp:taxon-name-part taxon-name-part-type="family">Violaceae</tp:taxon-name-part></tp:taxon-name> <italic><tp:taxon-name><tp:taxon-name-part taxon-name-part-type="genus" reg="Rinorea">Rinorea</tp:taxon-name-part> <tp:taxon-name-part taxon-name-part-type="species" reg="deflexiflora">deflexiflora</tp:taxon-name-part></tp:taxon-name></italic>, host caterpillar: gelJanzen01 Janzen179, coll. date: 5/29/2014, parasitoid eclosion date: 6/10/2014, DHJPAR0055562. ♀, Guanacaste, Sector Del Oro, Quebrada Raiz, <named-content xmlns:xlink="http://www.w3.org/1999/xlink" content-type="dwc:verbatimCoordinates" xlink:type="simple"><named-content content-type="geo-json" specific-use="{&#34;type&#34;:&#34;Point&#34;,&#34;coordinates&#34;:[-85.486690,11.028650]}" id="NCID0E2NAA" xlink:type="simple">11.02865N -85.48669W</named-content></named-content> 280m., Roster Moraga coll., food plant: <tp:taxon-name><tp:taxon-name-part taxon-name-part-type="family">Violaceae</tp:taxon-name-part></tp:taxon-name> <italic><tp:taxon-name><tp:taxon-name-part taxon-name-part-type="genus" reg="Rinorea">Rinorea</tp:taxon-name-part> <tp:taxon-name-part taxon-name-part-type="species" reg="deflexiflora">deflexiflora</tp:taxon-name-part></tp:taxon-name></italic>, host caterpillar: gelJanzen01 Janzen485, coll. date 6/3/2005, parasitoid eclosion date: 5/21/2005, DHJPAR0015528. ♀, Guanacaste, Sector Del Oro, Canyon Rio Mena, <named-content xmlns:xlink="http://www.w3.org/1999/xlink" content-type="dwc:verbatimCoordinates" xlink:type="simple"><named-content content-type="geo-json" specific-use="{&#34;type&#34;:&#34;Point&#34;,&#34;coordinates&#34;:[-85.455620,10.996160]}" id="NCID0ECLBK" xlink:type="simple">10.99616N -85.45562W</named-content></named-content> 560m., Lucia Ríos coll., coll. date: 3/26/2009, parasitoid eclosion date: 5/3/2009, DHJPAR0037860. ♂, Guanacaste, Sector Del Oro, Meteorologico, <named-content xmlns:xlink="http://www.w3.org/1999/xlink" content-type="dwc:verbatimCoordinates" xlink:type="simple"><named-content content-type="geo-json" specific-use="{&#34;type&#34;:&#34;Point&#34;,&#34;coordinates&#34;:[-85.461660,11.001990]}" id="NCID0EODAI" xlink:type="simple">11.00199N -85.46166W</named-content></named-content> 590m., Lucia Ríos coll., coll. date: 9/3/2010, parasitoid closion date: 9/21/2010, DHJPAR0041949.</p><fig id="F59" position="float" orientation="portrait"><label>Figure 25.</label><caption><p>
                  <italic><tp:taxon-name><tp:taxon-name-part taxon-name-part-type="genus" reg="Lytopylus">Lytopylus</tp:taxon-name-part> <tp:taxon-name-part taxon-name-part-type="species" reg="miguelviquezi">miguelviquezi</tp:taxon-name-part></tp:taxon-name></italic> male: <bold>A</bold> lateral habitus <bold>B</bold> anterior head <bold>C</bold> propodeum <bold>D</bold> dorsal habitus <bold>E</bold> fore wing <bold>F</bold> hind wing.</p></caption><graphic xmlns:xlink="http://www.w3.org/1999/xlink" xlink:href="zookeys-721-093-g059.jpg" position="float" orientation="portrait" xlink:type="simple" id="oo_173512.jpg"/></fig><!--PageBreak--></tp:treatment-sec></tp:taxon-treatment>
