# Supplementary material for: Revision of the species of Lytopylus from Area de Conservación Guanacaste, northwestern Costa Rica (Hymenoptera, Braconidae, Agathidinae)
Source: Zookeys. 2017 Dec 12;(721):93–158. doi: 10.3897/zookeys.721.20287 (PMC5740408; doi:10.3897/zookeys.721.20287)
Supplement: XML Treatment for Lytopylus motohasegawai [file zookeys.721.20287-treatment24.xml]

<!DOCTYPE tp:taxon-treatment
  PUBLIC "-//TaxonX//DTD Taxonomic Treatment Publishing DTD v0 20100105//EN" "tax-treatment-NSO.dtd">
<tp:taxon-treatment xmlns:tp="http://www.plazi.org/taxpub"><tp:treatment-meta><kwd-group><label>Taxon classification</label><kwd><named-content xmlns:xlink="http://www.w3.org/1999/xlink" content-type="kingdom">Animalia</named-content></kwd><kwd><named-content xmlns:xlink="http://www.w3.org/1999/xlink" content-type="order">Hymenoptera</named-content></kwd><kwd><named-content xmlns:xlink="http://www.w3.org/1999/xlink" content-type="family">Braconidae</named-content></kwd></kwd-group><mixed-citation publication-type="journal"><person-group><name><surname>Kang</surname><given-names>Ilgoo</given-names></name><name><surname>Chapman</surname><given-names>Eric G.</given-names></name><name><surname>Janzen</surname><given-names>Daniel H.</given-names></name><name><surname>Hallwachs</surname><given-names>Winnie</given-names></name><name><surname>Tanya Dapkey</surname><given-names/></name><name><surname>Smith</surname><given-names>M. Alex</given-names></name><name><surname>Sharkey</surname><given-names>Michael J.</given-names></name></person-group><article-title>Revision of the species of <italic><tp:taxon-name><tp:taxon-name-part taxon-name-part-type="genus" reg="Lytopylus">Lytopylus</tp:taxon-name-part></tp:taxon-name></italic> from Area de Conservación Guanacaste, northwestern Costa Rica (<tp:taxon-name><tp:taxon-name-part taxon-name-part-type="order">Hymenoptera</tp:taxon-name-part></tp:taxon-name>, <tp:taxon-name><tp:taxon-name-part taxon-name-part-type="family">Braconidae</tp:taxon-name-part></tp:taxon-name>, <tp:taxon-name><tp:taxon-name-part taxon-name-part-type="subfamily">Agathidinae</tp:taxon-name-part></tp:taxon-name>)</article-title><source>Zookeys</source><day>12</day><month>12</month><year>2017</year><volume>2017</volume><issue>721</issue><fpage>93</fpage><lpage>158</lpage><pub-id pub-id-type="doi">10.3897/zookeys.721.20287</pub-id></mixed-citation></tp:treatment-meta><tp:nomenclature><tp:taxon-name>
              <tp:taxon-name-part taxon-name-part-type="genus" reg="Lytopylus">Lytopylus</tp:taxon-name-part>
              <tp:taxon-name-part taxon-name-part-type="species" reg="motohasegawai">motohasegawai</tp:taxon-name-part>
              <object-id xmlns:xlink="http://www.w3.org/1999/xlink" content-type="zoobank" xlink:type="simple">http://zoobank.org/2F55247B-D2C7-4931-982F-7105C023953C</object-id>
            </tp:taxon-name><tp:taxon-authority>Kang</tp:taxon-authority><tp:taxon-status xmlns:xlink="http://www.w3.org/1999/xlink" xlink:type="simple">sp. n.</tp:taxon-status><xref ref-type="fig" rid="F60">Fig. 26</xref><xref ref-type="fig" rid="F61">, 27</xref><!--PageBreak--></tp:nomenclature><tp:treatment-sec sec-type="diagnosis" id="SECID0E5NBK"><title>Diagnosis.</title><p>Vertex of head entirely yellow; fore wing mostly infuscated with a quadrate second submarginal cell; mesoscutum mostly or entirely pale (yellow to orange); median areola of propodeum kite-shaped; anterior transverse carina of propodeum not reaching the lateral margin; median tergites entirely pale (yellow to orange).</p></tp:treatment-sec><tp:treatment-sec sec-type="description" id="SECID0EDOBK"><title>Description.</title><p>Holotype: female. Body length 4.9 mm. Fore wing length 4.9 mm. Fore wing mostly infuscated. Scutellar sulcus with one median longitudinal carina. Median areola of propodeum with well-defined margins. Anterior transverse carina of propodeum not reaching the lateral margin. Lateral longitudinal carinae of median tergite 1 well-defined. Median syntergite 2+3 as long as wide. Ovipositor longer than metasoma, but shorter than body.</p></tp:treatment-sec><tp:treatment-sec sec-type="Males" id="SECID0EIOBK"><title>Males.</title><p>Vertical of head and occiput usually mostly melanic. Body length usually shorter than holotype. Median tergites mostly melanic.</p></tp:treatment-sec><tp:treatment-sec sec-type="variation" id="SECID0ENOBK"><title>Variation.</title><p>Female occiput varies from entirely pale to mostly pale. Male hind femur color varies from mostly pale to black and pale with a similar percentage of each color.</p></tp:treatment-sec><tp:treatment-sec sec-type="etymology" id="SECID0ESOBK"><title>Etymology.</title><p>
              <italic><tp:taxon-name><tp:taxon-name-part taxon-name-part-type="genus" reg="Lytopylus">Lytopylus</tp:taxon-name-part> <tp:taxon-name-part taxon-name-part-type="species" reg="motohasegawai">motohasegawai</tp:taxon-name-part></tp:taxon-name></italic> is named in honor of Motohiro Hasegawa in recognition of his participation in the collaborative development of the ICE-<abbrev xmlns:xlink="http://www.w3.org/1999/xlink" xlink:title="Area de Conservación Guanacaste" id="ABBRID0EDPBK" xlink:type="simple">ACG</abbrev> geothermal project of Pailas II, northwestern Costa Rica.</p></tp:treatment-sec><tp:treatment-sec sec-type="biology" id="SECID0EHPBK"><title>Biology.</title><p>Reared 36 times from gelJanzen01 Janzen28, a leaf-tier in the <tp:taxon-name><tp:taxon-name-part taxon-name-part-type="family">Gelechiidae</tp:taxon-name-part></tp:taxon-name> feeding on mature leaves of two species of <italic><tp:taxon-name><tp:taxon-name-part taxon-name-part-type="genus" reg="Roupala">Roupala</tp:taxon-name-part></tp:taxon-name></italic> (<tp:taxon-name><tp:taxon-name-part taxon-name-part-type="family">Proteaceae</tp:taxon-name-part></tp:taxon-name>) in <abbrev xmlns:xlink="http://www.w3.org/1999/xlink" xlink:title="Area de Conservación Guanacaste" id="ABBRID0E5PBK" xlink:type="simple">ACG</abbrev> rain forest at 415 to 740 m elevation.</p><fig id="F60" position="float" orientation="portrait"><label>Figure 26.</label><caption><p>
                  <italic><tp:taxon-name><tp:taxon-name-part taxon-name-part-type="genus" reg="Lytopylus">Lytopylus</tp:taxon-name-part> <tp:taxon-name-part taxon-name-part-type="species" reg="motohasegawai">motohasegawai</tp:taxon-name-part></tp:taxon-name></italic>, holotype: <bold>A</bold> lateral habitus <bold>B</bold> anterior head <bold>C</bold> propodeum <bold>D</bold> dorsal habitus <bold>E</bold> fore wing <bold>F</bold> hind wing.</p></caption><graphic xmlns:xlink="http://www.w3.org/1999/xlink" xlink:href="zookeys-721-093-g060.jpg" position="float" orientation="portrait" xlink:type="simple" id="oo_173513.jpg"/></fig></tp:treatment-sec><tp:treatment-sec sec-type="type material" id="SECID0EGRBK"><title>Type material.</title><p>Holotype ♀: Costa Rica, Guanacaste, Sector Pitilla, Sendero Naciente, Area de Conservaciόn Guanacaste <named-content xmlns:xlink="http://www.w3.org/1999/xlink" content-type="dwc:verbatimCoordinates" xlink:type="simple"><named-content content-type="geo-json" specific-use="{&#34;type&#34;:&#34;Point&#34;,&#34;coordinates&#34;:[-85.428160,10.987050]}" id="NCID0EPRBK" xlink:type="simple">10.98705N -85.42816W</named-content></named-content> 700m., Manuel Rios coll., food plant: <tp:taxon-name><tp:taxon-name-part taxon-name-part-type="family">Proteaceae</tp:taxon-name-part></tp:taxon-name> <italic><tp:taxon-name><tp:taxon-name-part taxon-name-part-type="genus" reg="Roupala">Roupala</tp:taxon-name-part> <tp:taxon-name-part taxon-name-part-type="species" reg="glaberrima">glaberrima</tp:taxon-name-part></tp:taxon-name></italic>, host caterpillar: <tp:taxon-name><tp:taxon-name-part taxon-name-part-type="family">Gelechiidae</tp:taxon-name-part></tp:taxon-name>, subfamily unknown, gelJanzen01 Janzen28, coll. date: 8/30/2010, parasitoid eclosion date: 9/23/2010, DHJPAR0041602. Paratypes: [the following have the same data as the holotype except as indicated] ♀, coll. date: 10/13/2010, parasitoid eclosion date: 11/1/2010, DHJPAR0041962. ♀, coll. date: 8/6/2011, parasitoid eclosion date: 9/10/2011, DHJPAR0048071. ♀, parasitoid eclosion date: 8/29/2011, DHJPAR0045318. ♂, parasitoid eclosion date: 9/8/2011, DHJPAR0048064. ♀, parasitoid eclosion date: 9/8/2011, DHJPAR0048068. ♀, Petrona Rios coll., parasitoid eclosion date: 8/31/2011, DHJPAR0048067. [same as previous except eclosion date] ♂, parasitoid eclosion date: 8/29/2011, DHJPAR0045364. ♂, Calixto Moraga coll., coll. date: 8/9/2011, parasitoid eclosion date: 8/29/2011, DHJPAR0045365. [same as previous except coll. date and eclosion date] ♀, coll. date: 1/17/2011, parasitoid eclosion date: 2/21/2011, DHJPAR0042463. ♀, Sendero Memos, <named-content xmlns:xlink="http://www.w3.org/1999/xlink" content-type="dwc:verbatimCoordinates" xlink:type="simple"><named-content content-type="geo-json" specific-use="{&#34;type&#34;:&#34;Point&#34;,&#34;coordinates&#34;:[-85.427850,10.981710]}" id="NCID0EMSBK" xlink:type="simple">10.98171N -85.42785W</named-content></named-content> 740m., Petrona Rios coll., coll. date: 8/8/2011, parasitoid eclosion date: 9/18/2011, DHJPAR0048065. [same as previous except eclosion date] ♀, parasitoid eclosion date: 9/9/2011, DHJPAR0048063. ♀, parsitoids eclosion date: 9/10/2011, DHJPAR0048066. ♀, Sendero Nacho, <named-content xmlns:xlink="http://www.w3.org/1999/xlink" content-type="dwc:verbatimCoordinates" xlink:type="simple"><named-content content-type="geo-json" specific-use="{&#34;type&#34;:&#34;Point&#34;,&#34;coordinates&#34;:[-85.424810,10.984450]}" id="NCID0EUSBK" xlink:type="simple">10.98445N -85.42481W</named-content></named-content> 710m., <!--PageBreak-->Petrona Rios coll., coll. date: 8/24/2010, parasitoid eclosion date: 10/1/2010, DHJPAR0041601. [same as previous except as indicated] ♀, Manuel Rios coll., coll. date: 9/27/2010, parasitoid eclosion date: 10/21/2010, DHJPAR0041203. [same as previous except eclosion date] ♂, parasitoid eclosion date: 11/2/2010, DHJPAR0041960. ♀, parasitoid eclosion date: 11/3/2010, DHJPAR0041963. ♂, parasitoid eclosion date: 10/28/2010, DHJPAR0041954. ♂, Manguera, <named-content xmlns:xlink="http://www.w3.org/1999/xlink" content-type="dwc:verbatimCoordinates" xlink:type="simple"><named-content content-type="geo-json" specific-use="{&#34;type&#34;:&#34;Point&#34;,&#34;coordinates&#34;:[-85.398420,10.995900]}" id="NCID0E5SBK" xlink:type="simple">10.9959N -85.39842W</named-content></named-content> 470m., Manuel Rios coll., coll. date: 1/4/2011, parasitoid eclosion date: 1/29/2011, DHJPAR0041577. [same as previous except as indicated] ♀, Ricardo Calero coll., coll. date: 7/15/2011, parasitoid eclosion date: 8/6/2011, DHJPAR0045330. [same as previous except eclosion date] ♀, parasitoid eclosion date: 9/12/2011, DHJPAR0048062. ♀, parasitoid eclosion date: 9/13/2011, DHJPAR0048061. ♀, parasitoid eclosion date: 9/13/2011, DHJPAR0048059. [same as previous except coll. date and eclosion date] ♀, coll. date: 9/11/2011 parasitoid eclosion date: 9/29/2011, DHJPAR0048060. ♂, coll. date: 9/18/2011 parasitoid eclosion date: 10/20/2011, DHJPAR0048073. ♀, coll. date: 9/18/2011 parasitoid eclosion date: 10/24/2011, DHJPAR0048072. ♀, Sendero Cuestona, <named-content xmlns:xlink="http://www.w3.org/1999/xlink" content-type="dwc:verbatimCoordinates" xlink:type="simple"><named-content content-type="geo-json" specific-use="{&#34;type&#34;:&#34;Point&#34;,&#34;coordinates&#34;:[-85.414610,10.994550]}" id="NCID0EGTBK" xlink:type="simple">10.99455N -85.41461W</named-content></named-content> 640m., Freddy Quesada coll., coll. date: 8/25/2011, parasitoid eclosion date: 9/14/2011, DHJPAR0048070. ♀, Alajuela, Sector San Cristobal, Tajo Angeles, <named-content xmlns:xlink="http://www.w3.org/1999/xlink" content-type="dwc:verbatimCoordinates" xlink:type="simple"><named-content content-type="geo-json" specific-use="{&#34;type&#34;:&#34;Point&#34;,&#34;coordinates&#34;:[-85.415310,10.864720]}" id="NCID0EOTBK" xlink:type="simple">10.86472N -85.41531W</named-content></named-content> 540m., Elda Araya coll., food plant: <tp:taxon-name><tp:taxon-name-part taxon-name-part-type="family">Proteaceae</tp:taxon-name-part></tp:taxon-name> <italic><tp:taxon-name><tp:taxon-name-part taxon-name-part-type="genus" reg="Roupala">Roupala</tp:taxon-name-part> <tp:taxon-name-part taxon-name-part-type="species" reg="montana">montana</tp:taxon-name-part></tp:taxon-name></italic>, coll. date: 10/9/2010, parasitoid eclosion date: 10/30/2010, DHJPAR0041573. [same as previous except coll. date and eclosion date] ♀, coll. date: 10/23/2010, parasitoid eclosion date: 11/12/2010, DHJPAR0041568. ♀, coll. date: 10/23/2010, parasitoid eclosion date: 12/3/2010, <!--PageBreak-->DHJPAR0041564. ♀, coll. date: 12/22/2010, parasitoid eclosion date: 1/28/2011, DHJPAR0041584. ♂, Sector Rincon Rain Forest, Jacobo, <named-content xmlns:xlink="http://www.w3.org/1999/xlink" content-type="dwc:verbatimCoordinates" xlink:type="simple"><named-content content-type="geo-json" specific-use="{&#34;type&#34;:&#34;Point&#34;,&#34;coordinates&#34;:[-85.317700,10.940760]}" id="NCID0EIUBK" xlink:type="simple">10.94076N -85.3177W</named-content></named-content> 461m, Edwin Apu coll., food plant: <tp:taxon-name><tp:taxon-name-part taxon-name-part-type="family">Proteaceae</tp:taxon-name-part></tp:taxon-name> <italic><tp:taxon-name><tp:taxon-name-part taxon-name-part-type="genus" reg="Roupala">Roupala</tp:taxon-name-part> <tp:taxon-name-part taxon-name-part-type="species" reg="glaberrima">glaberrima</tp:taxon-name-part></tp:taxon-name></italic>, coll. date: 1/18/2014, parasitoid eclosion date: 2/6/2014, DHJPAR0054745. ♀, Estacion Caribe, <named-content xmlns:xlink="http://www.w3.org/1999/xlink" content-type="dwc:verbatimCoordinates" xlink:type="simple"><named-content content-type="geo-json" specific-use="{&#34;type&#34;:&#34;Point&#34;,&#34;coordinates&#34;:[-85.274950,10.901870]}" id="NCID0EAVBK" xlink:type="simple">10.90187N -85.27495W</named-content></named-content> 415m., Pablo Umaña Calderon coll., food plant: <tp:taxon-name><tp:taxon-name-part taxon-name-part-type="family">Proteaceae</tp:taxon-name-part></tp:taxon-name> <italic><tp:taxon-name><tp:taxon-name-part taxon-name-part-type="genus" reg="Roupala">Roupala</tp:taxon-name-part> <tp:taxon-name-part taxon-name-part-type="species" reg="montana">montana</tp:taxon-name-part></tp:taxon-name></italic>, coll. date: 7/31/2009, parasitoid eclosion date: 8/19/2009, DHJPAR0040071.</p><fig id="F61" position="float" orientation="portrait"><label>Figure 27.</label><caption><p>
                  <italic><tp:taxon-name><tp:taxon-name-part taxon-name-part-type="genus" reg="Lytopylus">Lytopylus</tp:taxon-name-part> <tp:taxon-name-part taxon-name-part-type="species" reg="motohasegawai">motohasegawai</tp:taxon-name-part></tp:taxon-name></italic> male: <bold>A</bold> lateral habitus <bold>B</bold> anterior head <bold>C</bold> propodeum <bold>D</bold> dorsal habitus <bold>E</bold> fore wing <bold>F</bold> hind wing.</p></caption><graphic xmlns:xlink="http://www.w3.org/1999/xlink" xlink:href="zookeys-721-093-g061.jpg" position="float" orientation="portrait" xlink:type="simple" id="oo_173514.jpg"/></fig></tp:treatment-sec></tp:taxon-treatment>
