# Supplementary material for: Revision of the species of Lytopylus from Area de Conservación Guanacaste, northwestern Costa Rica (Hymenoptera, Braconidae, Agathidinae)
Source: Zookeys. 2017 Dec 12;(721):93–158. doi: 10.3897/zookeys.721.20287 (PMC5740408; doi:10.3897/zookeys.721.20287)
Supplement: XML Treatment for Lytopylus okchunae [file zookeys.721.20287-treatment25.xml]

<!DOCTYPE tp:taxon-treatment
  PUBLIC "-//TaxonX//DTD Taxonomic Treatment Publishing DTD v0 20100105//EN" "tax-treatment-NSO.dtd">
<tp:taxon-treatment xmlns:tp="http://www.plazi.org/taxpub"><tp:treatment-meta><kwd-group><label>Taxon classification</label><kwd><named-content xmlns:xlink="http://www.w3.org/1999/xlink" content-type="kingdom">Animalia</named-content></kwd><kwd><named-content xmlns:xlink="http://www.w3.org/1999/xlink" content-type="order">Hymenoptera</named-content></kwd><kwd><named-content xmlns:xlink="http://www.w3.org/1999/xlink" content-type="family">Braconidae</named-content></kwd></kwd-group><mixed-citation publication-type="journal"><person-group><name><surname>Kang</surname><given-names>Ilgoo</given-names></name><name><surname>Chapman</surname><given-names>Eric G.</given-names></name><name><surname>Janzen</surname><given-names>Daniel H.</given-names></name><name><surname>Hallwachs</surname><given-names>Winnie</given-names></name><name><surname>Tanya Dapkey</surname><given-names/></name><name><surname>Smith</surname><given-names>M. Alex</given-names></name><name><surname>Sharkey</surname><given-names>Michael J.</given-names></name></person-group><article-title>Revision of the species of <italic><tp:taxon-name><tp:taxon-name-part taxon-name-part-type="genus" reg="Lytopylus">Lytopylus</tp:taxon-name-part></tp:taxon-name></italic> from Area de Conservación Guanacaste, northwestern Costa Rica (<tp:taxon-name><tp:taxon-name-part taxon-name-part-type="order">Hymenoptera</tp:taxon-name-part></tp:taxon-name>, <tp:taxon-name><tp:taxon-name-part taxon-name-part-type="family">Braconidae</tp:taxon-name-part></tp:taxon-name>, <tp:taxon-name><tp:taxon-name-part taxon-name-part-type="subfamily">Agathidinae</tp:taxon-name-part></tp:taxon-name>)</article-title><source>Zookeys</source><day>12</day><month>12</month><year>2017</year><volume>2017</volume><issue>721</issue><fpage>93</fpage><lpage>158</lpage><pub-id pub-id-type="doi">10.3897/zookeys.721.20287</pub-id></mixed-citation></tp:treatment-meta><tp:nomenclature><tp:taxon-name>
              <tp:taxon-name-part taxon-name-part-type="genus" reg="Lytopylus">Lytopylus</tp:taxon-name-part>
              <tp:taxon-name-part taxon-name-part-type="species" reg="okchunae">okchunae</tp:taxon-name-part>
              <object-id xmlns:xlink="http://www.w3.org/1999/xlink" content-type="zoobank" xlink:type="simple">http://zoobank.org/36FA08EB-98CC-45A1-828D-72542BE201E9</object-id>
            </tp:taxon-name><tp:taxon-authority>Kang</tp:taxon-authority><tp:taxon-status xmlns:xlink="http://www.w3.org/1999/xlink" xlink:type="simple">sp. n.</tp:taxon-status><xref ref-type="fig" rid="F62">Fig. 28</xref></tp:nomenclature><tp:treatment-sec sec-type="diagnosis" id="SECID0EGYBK"><title>Diagnosis.</title><p>Apical flagellomeres brown not distinctly paler than subapical flagellomeres; vertex of head entirely melanic; fore wing mostly infuscated; mesoscutum entirely orange; anterior transverse carina of propodeum absent; median tergites entirely orange; median syntergite 2+3 1.5 times longer than wide.</p></tp:treatment-sec><tp:treatment-sec sec-type="description" id="SECID0ELYBK"><title>Description.</title><p>Holotype: female. Body length 6.8 mm. Fore wing length 6.3 mm. Fore wing mostly infuscated. Scutellar sulcus with one median longitudinal carina. Median areola of propodeum with well-defined margins. Anterior transverse carina of propodeum absent. Lateral longitudinal carinae of median tergite 1 well-defined. Median syntergite 2+3 1.5 times longer than wide. Ovipositor about same length as body.</p></tp:treatment-sec><tp:treatment-sec sec-type="Males" id="SECID0EQYBK"><title>Males.</title><p>Similar to holotype except for median tergite color. Median tergites usually mostly pale with posterior three terga melanic.</p></tp:treatment-sec><tp:treatment-sec sec-type="etymology" id="SECID0EVYBK"><title>Etymology.</title><p>
              <italic><tp:taxon-name><tp:taxon-name-part taxon-name-part-type="genus" reg="Lytopylus">Lytopylus</tp:taxon-name-part> <tp:taxon-name-part taxon-name-part-type="species" reg="okchunae">okchunae</tp:taxon-name-part></tp:taxon-name></italic> is named in honor of Okchun Kim, grandmother of the first author.</p></tp:treatment-sec><tp:treatment-sec sec-type="biology" id="SECID0EGZBK"><title>Biology.</title><p>Reared 18 times from three species of <italic><tp:taxon-name><tp:taxon-name-part taxon-name-part-type="genus" reg="Antaeotricha">Antaeotricha</tp:taxon-name-part></tp:taxon-name></italic> (<tp:taxon-name><tp:taxon-name-part taxon-name-part-type="family">Depressariidae</tp:taxon-name-part></tp:taxon-name>) leaf-webbers feeding on mature leaves of five species of broad-leafed monocots (<tp:taxon-name><tp:taxon-name-part taxon-name-part-type="genus" reg="Hylaeanthe">Hylaeanthe</tp:taxon-name-part></tp:taxon-name>, <tp:taxon-name><tp:taxon-name-part taxon-name-part-type="genus" reg="Renealmia">Renealmia</tp:taxon-name-part></tp:taxon-name>, <tp:taxon-name><tp:taxon-name-part taxon-name-part-type="genus" reg="Hedychium">Hedychium</tp:taxon-name-part></tp:taxon-name>, <tp:taxon-name><tp:taxon-name-part taxon-name-part-type="genus" reg="Pleiostachya">Pleiostachya</tp:taxon-name-part></tp:taxon-name>, <tp:taxon-name><tp:taxon-name-part taxon-name-part-type="genus" reg="Calathea">Calathea</tp:taxon-name-part></tp:taxon-name>) in the <tp:taxon-name><tp:taxon-name-part taxon-name-part-type="family">Marantaceae</tp:taxon-name-part></tp:taxon-name> and <tp:taxon-name><tp:taxon-name-part taxon-name-part-type="family">Zingiberaceae</tp:taxon-name-part></tp:taxon-name> in <abbrev xmlns:xlink="http://www.w3.org/1999/xlink" xlink:title="Area de Conservación Guanacaste" id="ABBRID0EA2BK" xlink:type="simple">ACG</abbrev> rain forest 96-575 m elevation.</p></tp:treatment-sec><tp:treatment-sec sec-type="type material" id="SECID0EE2BK"><title>Type material.</title><p>Holotype ♀: Costa Rica, Alajuela, Sector Rincon Rain Forest, Palomo, Area de Conservaciόn Guanacaste <named-content xmlns:xlink="http://www.w3.org/1999/xlink" content-type="dwc:verbatimCoordinates" xlink:type="simple"><named-content content-type="geo-json" specific-use="{&#34;type&#34;:&#34;Point&#34;,&#34;coordinates&#34;:[-85.280450,10.961870]}" id="NCID0EN2BK" xlink:type="simple">10.96187N -85.28045W</named-content></named-content> 96m., Cirilo Umaña coll., food plant: <tp:taxon-name><tp:taxon-name-part taxon-name-part-type="family">Marantaceae</tp:taxon-name-part></tp:taxon-name> <italic><tp:taxon-name><tp:taxon-name-part taxon-name-part-type="genus" reg="Pleiostachya">Pleiostachya</tp:taxon-name-part> <tp:taxon-name-part taxon-name-part-type="species" reg="leiostachya">leiostachya</tp:taxon-name-part></tp:taxon-name></italic>, host caterpillar: <tp:taxon-name><tp:taxon-name-part taxon-name-part-type="family">Depressariidae</tp:taxon-name-part></tp:taxon-name>, <tp:taxon-name><tp:taxon-name-part taxon-name-part-type="subfamily">Stenomatinae</tp:taxon-name-part></tp:taxon-name>, <italic><tp:taxon-name><tp:taxon-name-part taxon-name-part-type="genus" reg="Antaeotricha">Antaeotricha</tp:taxon-name-part></tp:taxon-name></italic> Janzen224, coll. date: 2/20/2012 parasitoid eclosion date: 3/4/2012, DHJPAR0050369. Paratypes: [the following have the same data as the holotype except as indicated] ♀, Sendero Anonas, <named-content xmlns:xlink="http://www.w3.org/1999/xlink" content-type="dwc:verbatimCoordinates" xlink:type="simple"><named-content content-type="geo-json" specific-use="{&#34;type&#34;:&#34;Point&#34;,&#34;coordinates&#34;:[-85.278820,10.905280]}" id="NCID0EW3BK" xlink:type="simple">10.90528N -85.27882W</named-content></named-content> 405m., Jose Perez coll., food plant: <tp:taxon-name><tp:taxon-name-part taxon-name-part-type="family">Marantaceae</tp:taxon-name-part></tp:taxon-name> <italic><tp:taxon-name><tp:taxon-name-part taxon-name-part-type="genus" reg="Hylaeanthe">Hylaeanthe</tp:taxon-name-part> <tp:taxon-name-part taxon-name-part-type="species" reg="hoffmannii">hoffmannii</tp:taxon-name-part></tp:taxon-name></italic>, host caterpillar: <italic><tp:taxon-name><tp:taxon-name-part taxon-name-part-type="genus" reg="Antaeotricha">Antaeotricha</tp:taxon-name-part></tp:taxon-name></italic> Janzen78, coll. date: 12/9/2010 parasitoid eclosion date: 1/2/2011, DHJPAR0041164. ♂, Anabelle Cordoba coll., food plant: <tp:taxon-name><tp:taxon-name-part taxon-name-part-type="family">Zingiberaceae</tp:taxon-name-part></tp:taxon-name> <italic><tp:taxon-name><tp:taxon-name-part taxon-name-part-type="genus" reg="Renealmia">Renealmia</tp:taxon-name-part> <tp:taxon-name-part taxon-name-part-type="species" reg="cernua">cernua</tp:taxon-name-part></tp:taxon-name></italic>, host caterpillar: <italic><tp:taxon-name><tp:taxon-name-part taxon-name-part-type="genus" reg="Antaeotricha">Antaeotricha</tp:taxon-name-part></tp:taxon-name></italic> Janzen727, coll. date: 12/4/2012, parasitoid eclosion date: 12/23/2012, DHJPAR0051363. ♀, Quebrada Bambu, <named-content xmlns:xlink="http://www.w3.org/1999/xlink" content-type="dwc:verbatimCoordinates" xlink:type="simple"><named-content content-type="geo-json" specific-use="{&#34;type&#34;:&#34;Point&#34;,&#34;coordinates&#34;:[-85.252050,10.930100]}" id="NCID0EM5BK" xlink:type="simple">10.9301N -85.25205W</named-content></named-content> 109m., Cirilo Umaña coll. food plant: <italic><tp:taxon-name><tp:taxon-name-part taxon-name-part-type="genus" reg="Hylaeanthe">Hylaeanthe</tp:taxon-name-part> <tp:taxon-name-part taxon-name-part-type="species" reg="hoffmannii">hoffmannii</tp:taxon-name-part></tp:taxon-name></italic>, host caterpillar: <italic><tp:taxon-name><tp:taxon-name-part taxon-name-part-type="genus" reg="Antaeotricha">Antaeotricha</tp:taxon-name-part></tp:taxon-name></italic> Janzen78, coll. date: 10/29/2012, parasitoid eclosion date: 11/16/2012, DHJPAR0050939. [same as previous except coll. date and eclosion date] <!--PageBreak-->♀, coll. date: 2/14/2013, parasitoid eclosion date: 3/24/2013, DHJPAR0051910. ♂, coll. date: 12/30/2014, parasitoid eclosion date: 1/16/2015, DHJPAR0057424. ♂, coll. date: 12/30/2014, parasitoid eclosion date: 1/14/2015, DHJPAR0056977. ♀, coll. date: 1/6/2015, parasitoid eclosion date: 1/20/2015, DHJPAR0056982. ♀, coll. date: 1/6/2015, parasitoid eclosion date: 1/20/2015, DHJPAR0056980. ♂, Finca Esmeralda, <named-content xmlns:xlink="http://www.w3.org/1999/xlink" content-type="dwc:verbatimCoordinates" xlink:type="simple"><named-content content-type="geo-json" specific-use="{&#34;type&#34;:&#34;Point&#34;,&#34;coordinates&#34;:[-85.253140,10.935480]}" id="NCID0EI6BK" xlink:type="simple">10.93548N -85.25314W</named-content></named-content> 123m., Cirilo Umaña coll., food plant: <italic><tp:taxon-name><tp:taxon-name-part taxon-name-part-type="genus" reg="Hylaeanthe">Hylaeanthe</tp:taxon-name-part> <tp:taxon-name-part taxon-name-part-type="species" reg="hoffmannii">hoffmannii</tp:taxon-name-part></tp:taxon-name></italic>, host caterpillar: <italic><tp:taxon-name><tp:taxon-name-part taxon-name-part-type="genus" reg="Antaeotricha">Antaeotricha</tp:taxon-name-part></tp:taxon-name></italic> Janzen78, coll. date: 1/6/2015, parasitoid eclosion date: 1/18/2015, DHJPAR0056981. ♀, Sector San Cristobal, Sendero Colegio, <named-content xmlns:xlink="http://www.w3.org/1999/xlink" content-type="dwc:verbatimCoordinates" xlink:type="simple"><named-content content-type="geo-json" specific-use="{&#34;type&#34;:&#34;Point&#34;,&#34;coordinates&#34;:[-85.378800,10.892960]}" id="NCID0ECACK" xlink:type="simple">10.89296N -85.3788W</named-content></named-content> 520m., Carolina Cano coll. food plant: <italic><tp:taxon-name><tp:taxon-name-part taxon-name-part-type="genus" reg="Hylaeanthe">Hylaeanthe</tp:taxon-name-part> <tp:taxon-name-part taxon-name-part-type="species" reg="hoffmannii">hoffmannii</tp:taxon-name-part></tp:taxon-name></italic>, host caterpillar: <italic><tp:taxon-name><tp:taxon-name-part taxon-name-part-type="genus" reg="Antaeotricha">Antaeotricha</tp:taxon-name-part></tp:taxon-name></italic> Janzen78, coll. date: 9/30/2009, parasitoid eclosion date: 10/12/2009, DHJPAR0037191. ♀, Estacion San Gerardo, <named-content xmlns:xlink="http://www.w3.org/1999/xlink" content-type="dwc:verbatimCoordinates" xlink:type="simple"><named-content content-type="geo-json" specific-use="{&#34;type&#34;:&#34;Point&#34;,&#34;coordinates&#34;:[-85.388870,10.880090]}" id="NCID0E3ACK" xlink:type="simple">10.88009N -85.38887W</named-content></named-content> 575m., Gloria Sihezar coll. food plant: <tp:taxon-name><tp:taxon-name-part taxon-name-part-type="family">Zingiberaceae</tp:taxon-name-part></tp:taxon-name> <italic><tp:taxon-name><tp:taxon-name-part taxon-name-part-type="genus" reg="Hedychium">Hedychium</tp:taxon-name-part> <tp:taxon-name-part taxon-name-part-type="species" reg="coronarium">coronarium</tp:taxon-name-part></tp:taxon-name></italic> (introduced), host caterpillar: <italic><tp:taxon-name><tp:taxon-name-part taxon-name-part-type="genus" reg="Antaeotricha">Antaeotricha</tp:taxon-name-part></tp:taxon-name></italic> Janzen727, coll. date: 5/1/2014, parasitoid eclosion date: 5/16/2014, DHJPAR0055345. [same as previous except coll. date and eclosion date] ♀, coll. date: 5/1/2014, parasitoid eclosion date: 5/17/2014, DHJPAR0055355. ♀, coll. date: 5/1/2014, parasitoid eclosion date: 5/19/2014, DHJPAR0055984. ♀, Rio Blanco Abajo, <named-content xmlns:xlink="http://www.w3.org/1999/xlink" content-type="dwc:verbatimCoordinates" xlink:type="simple"><named-content content-type="geo-json" specific-use="{&#34;type&#34;:&#34;Point&#34;,&#34;coordinates&#34;:[-85.372540,10.900370]}" id="NCID0E2BCK" xlink:type="simple">10.90037N -85.37254W</named-content></named-content> 500m., Gloria Sihezar coll., food plant: <tp:taxon-name><tp:taxon-name-part taxon-name-part-type="family">Zingiberaceae</tp:taxon-name-part></tp:taxon-name> <italic><tp:taxon-name><tp:taxon-name-part taxon-name-part-type="genus" reg="Hedychium">Hedychium</tp:taxon-name-part> <tp:taxon-name-part taxon-name-part-type="species" reg="coronarium">coronarium</tp:taxon-name-part></tp:taxon-name></italic> (introduced), host caterpillar: <italic><tp:taxon-name><tp:taxon-name-part taxon-name-part-type="genus" reg="Antaeotricha">Antaeotricha</tp:taxon-name-part></tp:taxon-name></italic> Janzen727, coll. date: 5/9/2014, parasitoid eclosion date: 6/1/2014, DHJPAR0055819. ♀, Guanacaste, Sector Pitilla, Pasmompa, <named-content xmlns:xlink="http://www.w3.org/1999/xlink" content-type="dwc:verbatimCoordinates" xlink:type="simple"><named-content content-type="geo-json" specific-use="{&#34;type&#34;:&#34;Point&#34;,&#34;coordinates&#34;:[-85.409970,11.019260]}" id="NCID0ELZBG" xlink:type="simple">11.01926N -85.40997W</named-content></named-content> 440m., Manuel Rios coll., food plant: <italic><tp:taxon-name><tp:taxon-name-part taxon-name-part-type="genus" reg="Calathea">Calathea</tp:taxon-name-part> <tp:taxon-name-part taxon-name-part-type="species" reg="marantifolia">marantifolia</tp:taxon-name-part></tp:taxon-name></italic>, host caterpillar: <italic><tp:taxon-name><tp:taxon-name-part taxon-name-part-type="genus" reg="Antaeotricha">Antaeotricha</tp:taxon-name-part></tp:taxon-name></italic> Janzen78, coll. date: 12/1/2005, parasitoid eclosion date: 12/16/2005, DHJPAR0015529.</p><fig id="F62" position="float" orientation="portrait"><label>Figure 28.</label><caption><p>
                  <italic><tp:taxon-name><tp:taxon-name-part taxon-name-part-type="genus" reg="Lytopylus">Lytopylus</tp:taxon-name-part> <tp:taxon-name-part taxon-name-part-type="species" reg="okchunae">okchunae</tp:taxon-name-part></tp:taxon-name></italic> holotype: <bold>A</bold> lateral habitus <bold>B</bold> anterior head <bold>C</bold> propodeum <bold>D</bold> dorsal habitus <bold>E</bold> fore wing <bold>F</bold> hind wing.</p></caption><graphic xmlns:xlink="http://www.w3.org/1999/xlink" xlink:href="zookeys-721-093-g062.jpg" position="float" orientation="portrait" xlink:type="simple" id="oo_173515.jpg"/></fig></tp:treatment-sec></tp:taxon-treatment>
