# Supplementary material for: Revision of the species of Lytopylus from Area de Conservación Guanacaste, northwestern Costa Rica (Hymenoptera, Braconidae, Agathidinae)
Source: Zookeys. 2017 Dec 12;(721):93–158. doi: 10.3897/zookeys.721.20287 (PMC5740408; doi:10.3897/zookeys.721.20287)
Supplement: XML Treatment for Lytopylus rogerblancoi [file zookeys.721.20287-treatment28.xml]

<!DOCTYPE tp:taxon-treatment
  PUBLIC "-//TaxonX//DTD Taxonomic Treatment Publishing DTD v0 20100105//EN" "tax-treatment-NSO.dtd">
<tp:taxon-treatment xmlns:tp="http://www.plazi.org/taxpub"><tp:treatment-meta><kwd-group><label>Taxon classification</label><kwd><named-content xmlns:xlink="http://www.w3.org/1999/xlink" content-type="kingdom">Animalia</named-content></kwd><kwd><named-content xmlns:xlink="http://www.w3.org/1999/xlink" content-type="order">Hymenoptera</named-content></kwd><kwd><named-content xmlns:xlink="http://www.w3.org/1999/xlink" content-type="family">Braconidae</named-content></kwd></kwd-group><mixed-citation publication-type="journal"><person-group><name><surname>Kang</surname><given-names>Ilgoo</given-names></name><name><surname>Chapman</surname><given-names>Eric G.</given-names></name><name><surname>Janzen</surname><given-names>Daniel H.</given-names></name><name><surname>Hallwachs</surname><given-names>Winnie</given-names></name><name><surname>Tanya Dapkey</surname><given-names/></name><name><surname>Smith</surname><given-names>M. Alex</given-names></name><name><surname>Sharkey</surname><given-names>Michael J.</given-names></name></person-group><article-title>Revision of the species of <italic><tp:taxon-name><tp:taxon-name-part taxon-name-part-type="genus" reg="Lytopylus">Lytopylus</tp:taxon-name-part></tp:taxon-name></italic> from Area de Conservación Guanacaste, northwestern Costa Rica (<tp:taxon-name><tp:taxon-name-part taxon-name-part-type="order">Hymenoptera</tp:taxon-name-part></tp:taxon-name>, <tp:taxon-name><tp:taxon-name-part taxon-name-part-type="family">Braconidae</tp:taxon-name-part></tp:taxon-name>, <tp:taxon-name><tp:taxon-name-part taxon-name-part-type="subfamily">Agathidinae</tp:taxon-name-part></tp:taxon-name>)</article-title><source>Zookeys</source><day>12</day><month>12</month><year>2017</year><volume>2017</volume><issue>721</issue><fpage>93</fpage><lpage>158</lpage><pub-id pub-id-type="doi">10.3897/zookeys.721.20287</pub-id></mixed-citation></tp:treatment-meta><tp:nomenclature><tp:taxon-name>
              <tp:taxon-name-part taxon-name-part-type="genus" reg="Lytopylus">Lytopylus</tp:taxon-name-part>
              <tp:taxon-name-part taxon-name-part-type="species" reg="rogerblancoi">rogerblancoi</tp:taxon-name-part>
              <object-id xmlns:xlink="http://www.w3.org/1999/xlink" content-type="zoobank" xlink:type="simple">http://zoobank.org/DE0D5410-134C-43BF-8A55-51B006AE8C76</object-id>
            </tp:taxon-name><tp:taxon-authority>Kang</tp:taxon-authority><tp:taxon-status xmlns:xlink="http://www.w3.org/1999/xlink" xlink:type="simple">sp. n.</tp:taxon-status><xref ref-type="fig" rid="F65">Fig. 31</xref><!--PageBreak--></tp:nomenclature><tp:treatment-sec sec-type="diagnosis" id="SECID0EDSCK"><title>Diagnosis.</title><p>Fore wing mostly infuscated; mesoscutum entirely black; median areola of propodeum with well-defined margins; anterior transverse carina of propodeum absent; median tergites entirely orange; lateral longitudinal carinae of median tergite 1 blunt.</p></tp:treatment-sec><tp:treatment-sec sec-type="description" id="SECID0EISCK"><title>Description.</title><p>Holotype: female. Body length 6.0 mm. Fore wing length 6.4 mm. Fore wing mostly infuscated. Scutellar sulcus with three longitudinal carinae. Median areola of propodeum with well-defined margins. Anterior transverse carina of propodeum absent. Lateral longitudinal carinae of median tergite 1 blunt. Ovipositor longer than metasoma, but shorter than body. Median syntergite 2+3 0.9 times longer than wide.</p></tp:treatment-sec><tp:treatment-sec sec-type="Male" id="SECID0ENSCK"><title>Male.</title><p>Similar to holotype.</p><!--PageBreak--></tp:treatment-sec><tp:treatment-sec sec-type="etymology" id="SECID0ETSCK"><title>Etymology.</title><p>
              <italic><tp:taxon-name><tp:taxon-name-part taxon-name-part-type="genus" reg="Lytopylus">Lytopylus</tp:taxon-name-part> <tp:taxon-name-part taxon-name-part-type="species" reg="rogerblancoi">rogerblancoi</tp:taxon-name-part></tp:taxon-name></italic> is named in honor of Roger Blanco in recognition of his participation in the collaborative development of the ICE-<abbrev xmlns:xlink="http://www.w3.org/1999/xlink" xlink:title="Area de Conservación Guanacaste" id="ABBRID0EETCK" xlink:type="simple">ACG</abbrev> geothermal project of Pailas II, northwestern Costa Rica.</p></tp:treatment-sec><tp:treatment-sec sec-type="biology" id="SECID0EITCK"><title>Biology.</title><p>Reared eight times, one time from a waif pupa and seven times from gelJanzen01 Janzen356 (<tp:taxon-name><tp:taxon-name-part taxon-name-part-type="subfamily">Dichomeridinae</tp:taxon-name-part></tp:taxon-name>, <tp:taxon-name><tp:taxon-name-part taxon-name-part-type="family">Gelechiidae</tp:taxon-name-part></tp:taxon-name>) feeding on mature leaves of <italic><tp:taxon-name><tp:taxon-name-part taxon-name-part-type="genus" reg="Hampea">Hampea</tp:taxon-name-part></tp:taxon-name></italic> and <italic><tp:taxon-name><tp:taxon-name-part taxon-name-part-type="genus" reg="Mortoniodendron">Mortoniodendron</tp:taxon-name-part></tp:taxon-name></italic> (<tp:taxon-name><tp:taxon-name-part taxon-name-part-type="family">Malvaceae</tp:taxon-name-part></tp:taxon-name>) in <abbrev xmlns:xlink="http://www.w3.org/1999/xlink" xlink:title="Area de Conservación Guanacaste" id="ABBRID0ELUCK" xlink:type="simple">ACG</abbrev> rainforest at 600 to 1180 m elevation.</p></tp:treatment-sec><tp:treatment-sec sec-type="type material" id="SECID0EPUCK"><title>Type material.</title><p>Holotype ♀: Costa Rica, Alajuela, Sector San Cristobal, Finca San Gabriel, Area de Conservaciόn Guanacaste <named-content xmlns:xlink="http://www.w3.org/1999/xlink" content-type="dwc:verbatimCoordinates" xlink:type="simple"><named-content content-type="geo-json" specific-use="{&#34;type&#34;:&#34;Point&#34;,&#34;coordinates&#34;:[-85.393430,10.877660]}" id="NCID0EYUCK" xlink:type="simple">10.87766N -85.39343W</named-content></named-content> 645m., Carolina Cano coll., food plant: <tp:taxon-name><tp:taxon-name-part taxon-name-part-type="family">Malvaceae</tp:taxon-name-part></tp:taxon-name> <italic><tp:taxon-name><tp:taxon-name-part taxon-name-part-type="genus" reg="Mortoniodendron">Mortoniodendron</tp:taxon-name-part> <tp:taxon-name-part taxon-name-part-type="species" reg="costaricense">costaricense</tp:taxon-name-part></tp:taxon-name></italic>, host caterpillar: <tp:taxon-name><tp:taxon-name-part taxon-name-part-type="family">Gelechiidae</tp:taxon-name-part></tp:taxon-name>, <tp:taxon-name><tp:taxon-name-part taxon-name-part-type="subfamily">Dichomeridinae</tp:taxon-name-part></tp:taxon-name>, gelJanzen01 Janzen356, coll. date: 1/28/2010, parasitoid eclosion date: 2/25/2010, DHJPAR0038905. Paratypes: [the following have the same data as the holotype except as indicated] ♀, coll. date: 11/30/2012, parasitoid eclosion date: 1/1/2013, DHJPAR0051361. ♂, coll. date: 2/21/2013, parasitoid eclosion date: 3/18/2013, DHJPAR0051914. ♂, Jardin Estrada, <named-content xmlns:xlink="http://www.w3.org/1999/xlink" content-type="dwc:verbatimCoordinates" xlink:type="simple"><named-content content-type="geo-json" specific-use="{&#34;type&#34;:&#34;Point&#34;,&#34;coordinates&#34;:[-85.396940,10.865460]}" id="NCID0E1VCK" xlink:type="simple">10.86546N -85.39694W</named-content></named-content> 722m., Gloria Sihezar coll., coll. date: 12/10/2013, parasitoid eclosion date: 1/14/2014, DHJPAR0054536. ♂, Guanacaste, Sendero Segundo, <named-content xmlns:xlink="http://www.w3.org/1999/xlink" content-type="dwc:verbatimCoordinates" xlink:type="simple"><named-content content-type="geo-json" specific-use="{&#34;type&#34;:&#34;Point&#34;,&#34;coordinates&#34;:[-85.453320,10.926790]}" id="NCID0ECWCK" xlink:type="simple">10.92679N -85.45332W</named-content></named-content> 1180m., Manuel Pereira coll., food plant: <tp:taxon-name><tp:taxon-name-part taxon-name-part-type="family">Malvaceae</tp:taxon-name-part></tp:taxon-name> <italic><tp:taxon-name><tp:taxon-name-part taxon-name-part-type="genus" reg="Hampea">Hampea</tp:taxon-name-part> <tp:taxon-name-part taxon-name-part-type="species" reg="appendiculate">appendiculate</tp:taxon-name-part></tp:taxon-name></italic>, coll. date: 7/30/2007, parasitoid eclosion date: 8/24/2007, DHJPAR0028281. ♂, Guanacaste, Sector Santa Maria, Sendero Canal, <named-content xmlns:xlink="http://www.w3.org/1999/xlink" content-type="dwc:verbatimCoordinates" xlink:type="simple"><named-content content-type="geo-json" specific-use="{&#34;type&#34;:&#34;Point&#34;,&#34;coordinates&#34;:[-85.285390,10.765440]}" id="NCID0E1WCK" xlink:type="simple">10.76544N -85.28539W</named-content></named-content> 799m., Mariano Pereira coll., food plant: <tp:taxon-name><tp:taxon-name-part taxon-name-part-type="family">Malvaceae</tp:taxon-name-part></tp:taxon-name> <italic><tp:taxon-name><tp:taxon-name-part taxon-name-part-type="genus" reg="Mortoniodendron">Mortoniodendron</tp:taxon-name-part> <tp:taxon-name-part taxon-name-part-type="species" reg="guatemalense">guatemalense</tp:taxon-name-part></tp:taxon-name></italic>, coll. date: 7/23/2009, parasitoid eclosion date: 8/10/2009, DHJPAR0036354. ♀, Guanacaste, Sector Cacao, Gongora Bananal, <named-content xmlns:xlink="http://www.w3.org/1999/xlink" content-type="dwc:verbatimCoordinates" xlink:type="simple"><named-content content-type="geo-json" specific-use="{&#34;type&#34;:&#34;Point&#34;,&#34;coordinates&#34;:[-85.476090,10.889190]}" id="NCID0ESXCK" xlink:type="simple">10.88919N -85.47609W</named-content></named-content> 600m., Dunia Garcia coll., food plant unknown, host caterpillar: <tp:taxon-name><tp:taxon-name-part taxon-name-part-type="family">Gelechiidae</tp:taxon-name-part></tp:taxon-name>, <tp:taxon-name><tp:taxon-name-part taxon-name-part-type="subfamily">Dichomeridinae</tp:taxon-name-part></tp:taxon-name>, species unknown, coll. date: 6/29/2006, parasitoid eclosion date: 7/24/2006, DHJPAR0028278.</p><fig id="F65" position="float" orientation="portrait"><label>Figure 31.</label><caption><p>
                  <italic><tp:taxon-name><tp:taxon-name-part taxon-name-part-type="genus" reg="Lytopylus">Lytopylus</tp:taxon-name-part> <tp:taxon-name-part taxon-name-part-type="species" reg="rogerblancoi">rogerblancoi</tp:taxon-name-part></tp:taxon-name></italic> holotype: <bold>A</bold> lateral habitus <bold>B</bold> anterior head <bold>C</bold> propodeum <bold>D</bold> dorsal habitus <bold>E</bold> fore wing <bold>F</bold> hind wing.</p></caption><graphic xmlns:xlink="http://www.w3.org/1999/xlink" xlink:href="zookeys-721-093-g065.jpg" position="float" orientation="portrait" xlink:type="simple" id="oo_173518.jpg"/></fig><!--PageBreak--></tp:treatment-sec></tp:taxon-treatment>
