# Supplementary material for: Revision of the species of Lytopylus from Area de Conservación Guanacaste, northwestern Costa Rica (Hymenoptera, Braconidae, Agathidinae)
Source: Zookeys. 2017 Dec 12;(721):93–158. doi: 10.3897/zookeys.721.20287 (PMC5740408; doi:10.3897/zookeys.721.20287)
Supplement: Supplementary material 1 — Interactive key, DELTA data matrix, and images for the revision of the species of Lytopylus from Area de Conservación Guanacaste, northwestern Costa Rica (Hymenoptera, Braconidae, Agathidinae) [file zookeys-721-093-s001.zip]

Archive with 92 entries (90 files):
- Revised ACG Lytopylus Interactive key/Revised Lytopylus Interactive key/
- Revised ACG Lytopylus Interactive key/Revised Lytopylus Interactive key/ACG_Lytopylus_interactive_key.ink
- Revised ACG Lytopylus Interactive key/Revised Lytopylus Interactive key/chars
- Revised ACG Lytopylus Interactive key/Revised Lytopylus Interactive key/cimages
- Revised ACG Lytopylus Interactive key/Revised Lytopylus Interactive key/cnotes
- Revised ACG Lytopylus Interactive key/Revised Lytopylus Interactive key/dist
- Revised ACG Lytopylus Interactive key/Revised Lytopylus Interactive key/headc
- Revised ACG Lytopylus Interactive key/Revised Lytopylus Interactive key/ichars
- Revised ACG Lytopylus Interactive key/Revised Lytopylus Interactive key/iitems
- Revised ACG Lytopylus Interactive key/Revised Lytopylus Interactive key/images/
- Revised ACG Lytopylus Interactive key/Revised Lytopylus Interactive key/images/10hindtibia.jpg
- Revised ACG Lytopylus Interactive key/Revised Lytopylus Interactive key/images/11vertexofhead.jpg
- Revised ACG Lytopylus Interactive key/Revised Lytopylus Interactive key/images/12midtibia.jpg
- Revised ACG Lytopylus Interactive key/Revised Lytopylus Interactive key/images/13secondsubmarginalforewing.jpg
- Revised ACG Lytopylus Interactive key/Revised Lytopylus Interactive key/images/14laterallongitudinalcarinae.jpg
- Revised ACG Lytopylus Interactive key/Revised Lytopylus Interactive key/images/15apicalflagellomeres.jpg
- Revised ACG Lytopylus Interactive key/Revised Lytopylus Interactive key/images/16foretibia.jpg
- Revised ACG Lytopylus Interactive key/Revised Lytopylus Interactive key/images/17medianareolaofpropodeum.jpg
- Revised ACG Lytopylus Interactive key/Revised Lytopylus Interactive key/images/18hindcoxa.jpg
- Revised ACG Lytopylus Interactive key/Revised Lytopylus Interactive key/images/19mediansyntergite.jpg
- Revised ACG Lytopylus Interactive key/Revised Lytopylus Interactive key/images/1forewing.jpg
- Revised ACG Lytopylus Interactive key/Revised Lytopylus Interactive key/images/2mediantergites.jpg
- Revised ACG Lytopylus Interactive key/Revised Lytopylus Interactive key/images/3mesoscutum.jpg
- Revised ACG Lytopylus Interactive key/Revised Lytopylus Interactive key/images/4anteriortransversecarinae.jpg
- Revised ACG Lytopylus Interactive key/Revised Lytopylus Interactive key/images/5scutellarsulcus.jpg
- Revised ACG Lytopylus Interactive key/Revised Lytopylus Interactive key/images/6pronotumcolor.jpg
- Revised ACG Lytopylus Interactive key/Revised Lytopylus Interactive key/images/7mesopleuroncolor.jpg
- Revised ACG Lytopylus Interactive key/Revised Lytopylus Interactive key/images/8lateraltergites.jpg
- Revised ACG Lytopylus Interactive key/Revised Lytopylus Interactive key/images/8medianareola.jpg
- Revised ACG Lytopylus Interactive key/Revised Lytopylus Interactive key/images/9hindfemurcolor.jpg
- Revised ACG Lytopylus Interactive key/Revised Lytopylus Interactive key/images/FWRSMA.JPG
- Revised ACG Lytopylus Interactive key/Revised Lytopylus Interactive key/images/L.alejandromasisi.jpg
- Revised ACG Lytopylus Interactive key/Revised Lytopylus Interactive key/images/L.alfredomainieri.jpg
- Revised ACG Lytopylus Interactive key/Revised Lytopylus Interactive key/images/L.anamariamongeae.jpg
- Revised ACG Lytopylus Interactive key/Revised Lytopylus Interactive key/images/L.angelagonzalezae.jpg
- Revised ACG Lytopylus Interactive key/Revised Lytopylus Interactive key/images/L.cesarmorai.jpg
- Revised ACG Lytopylus Interactive key/Revised Lytopylus Interactive key/images/L.chrysokeras.jpg
- Revised ACG Lytopylus Interactive key/Revised Lytopylus Interactive key/images/L.eddysanchezi.jpg
- Revised ACG Lytopylus Interactive key/Revised Lytopylus Interactive key/images/L.eliethcantillanoae.jpg
- Revised ACG Lytopylus Interactive key/Revised Lytopylus Interactive key/images/L.ericchapmani.jpg
- Revised ACG Lytopylus Interactive key/Revised Lytopylus Interactive key/images/L.gahyunae.jpg
- Revised ACG Lytopylus Interactive key/Revised Lytopylus Interactive key/images/L.gisukae.jpg
- Revised ACG Lytopylus Interactive key/Revised Lytopylus Interactive key/images/L.guillermopereirai.jpg
- Revised ACG Lytopylus Interactive key/Revised Lytopylus Interactive key/images/L.gustavoindunii.jpg
- Revised ACG Lytopylus Interactive key/Revised Lytopylus Interactive key/images/L.hartmanguidoi.jpg
- Revised ACG Lytopylus Interactive key/Revised Lytopylus Interactive key/images/L.hernanbravoi.jpg
- Revised ACG Lytopylus Interactive key/Revised Lytopylus Interactive key/images/L.hokwoni.jpg
- Revised ACG Lytopylus Interactive key/Revised Lytopylus Interactive key/images/L.ivanniasandovalae.jpg
- Revised ACG Lytopylus Interactive key/Revised Lytopylus Interactive key/images/L.johanvalerioi.jpg
- Revised ACG Lytopylus Interactive key/Revised Lytopylus Interactive key/images/L.josecortesi.jpg
- Revised ACG Lytopylus Interactive key/Revised Lytopylus Interactive key/images/L.luisgaritai.jpg
- Revised ACG Lytopylus Interactive key/Revised Lytopylus Interactive key/images/L.mariamartachavarriae.jpg
- Revised ACG Lytopylus Interactive key/Revised Lytopylus Interactive key/images/L.miguelviquezifemale.jpg
- Revised ACG Lytopylus Interactive key/Revised Lytopylus Interactive key/images/L.miguelviquezimale.jpg
- Revised ACG Lytopylus Interactive key/Revised Lytopylus Interactive key/images/L.motohasegawaifemale.jpg
- Revised ACG Lytopylus Interactive key/Revised Lytopylus Interactive key/images/L.motohasegawaimale.jpg
- Revised ACG Lytopylus Interactive key/Revised Lytopylus Interactive key/images/L.okchunae.jpg
- Revised ACG Lytopylus Interactive key/Revised Lytopylus Interactive key/images/L.pablocobbi.jpg
- Revised ACG Lytopylus Interactive key/Revised Lytopylus Interactive key/images/L.robertofernandezi.jpg
- Revised ACG Lytopylus Interactive key/Revised Lytopylus Interactive key/images/L.rogerblancoi.jpg
- Revised ACG Lytopylus Interactive key/Revised Lytopylus Interactive key/images/L.salvadorlopezi.jpg
- Revised ACG Lytopylus Interactive key/Revised Lytopylus Interactive key/images/L.sangyeoni.jpg
- Revised ACG Lytopylus Interactive key/Revised Lytopylus Interactive key/images/L.sarahmeierottoae.jpg
- Revised ACG Lytopylus Interactive key/Revised Lytopylus Interactive key/images/L.sergiobermudezi.jpg
- Revised ACG Lytopylus Interactive key/Revised Lytopylus Interactive key/images/L.sigifredomarini.jpg
- Revised ACG Lytopylus Interactive key/Revised Lytopylus Interactive key/images/L.youngcheae.jpg
- Revised ACG Lytopylus Interactive key/Revised Lytopylus Interactive key/images/medianareolalegthwidth.jpg
- Revised ACG Lytopylus Interactive key/Revised Lytopylus Interactive key/images/medianareolashape.jpg
- Revised ACG Lytopylus Interactive key/Revised Lytopylus Interactive key/images/medianareolasize.jpg
- Revised ACG Lytopylus Interactive key/Revised Lytopylus Interactive key/items
- Revised ACG Lytopylus Interactive key/Revised Lytopylus Interactive key/key5
- Revised ACG Lytopylus Interactive key/Revised Lytopylus Interactive key/key5a
- Revised ACG Lytopylus Interactive key/Revised Lytopylus Interactive key/layout
- Revised ACG Lytopylus Interactive key/Revised Lytopylus Interactive key/Lytopyluskey.dlt
- Revised ACG Lytopylus Interactive key/Revised Lytopylus Interactive key/Lytopyluskey.dlt.bak
- Revised ACG Lytopylus Interactive key/Revised Lytopylus Interactive key/markhtm
- Revised ACG Lytopylus Interactive key/Revised Lytopylus Interactive key/markrtf
- Revised ACG Lytopylus Interactive key/Revised Lytopylus Interactive key/ofiles
- Revised ACG Lytopylus Interactive key/Revised Lytopylus Interactive key/ofonts
- Revised ACG Lytopylus Interactive key/Revised Lytopylus Interactive key/printch
- Revised ACG Lytopylus Interactive key/Revised Lytopylus Interactive key/printcr
- Revised ACG Lytopylus Interactive key/Revised Lytopylus Interactive key/specs
- Revised ACG Lytopylus Interactive key/Revised Lytopylus Interactive key/timages
- Revised ACG Lytopylus Interactive key/Revised Lytopylus Interactive key/todis
- Revised ACG Lytopylus Interactive key/Revised Lytopylus Interactive key/toint
- Revised ACG Lytopylus Interactive key/Revised Lytopylus Interactive key/toint.lst
- Revised ACG Lytopylus Interactive key/Revised Lytopylus Interactive key/tokey
- Revised ACG Lytopylus Interactive key/Revised Lytopylus Interactive key/tonath
- Revised ACG Lytopylus Interactive key/Revised Lytopylus Interactive key/tonatr
- Revised ACG Lytopylus Interactive key/Revised Lytopylus Interactive key/tonatsr
- Revised ACG Lytopylus Interactive key/Revised Lytopylus Interactive key/tonex
- Revised ACG Lytopylus Interactive key/Revised Lytopylus Interactive key/toolbar.inp
