# Supplementary material for: Revision of the species of Lytopylus from Area de Conservación Guanacaste, northwestern Costa Rica (Hymenoptera, Braconidae, Agathidinae)
Source: Zookeys. 2017 Dec 12;(721):93–158. doi: 10.3897/zookeys.721.20287 (PMC5740408; doi:10.3897/zookeys.721.20287)
Supplement: Supplementary material 1 — Interactive key, DELTA data matrix, and images for the revision of the species of Lytopylus from Area de Conservación Guanacaste, northwestern Costa Rica (Hymenoptera, Braconidae, Agathidinae) [file zookeys-721-093-s001.zip › Revised ACG Lytopylus Interactive key/Revised Lytopylus Interactive key/chars]

*SHOW ~ Character list.

*CHARACTER LIST

#1. fore wing/
       1. mostly or entirely infuscated/
       2. hyaline or with a slight yellow tinge/
       3. with one black band/
       4. with two black bands/

#2. median tergites <color>/
       1. mostly or entirely melanic (brown to black)/
       2. entirely pale (yellow to orange) or mostly pale with posterior terga
          black\par{}/

#3. mesoscutum <color>/
       1. mostly or entirely melanic/
       2. mostly or entirely pale (yellow to orange)/

#4. anterior transverse carina of propodeum/
       1. reaching the lateral margin/
       2. not reaching the lateral margin or absent/

#5. apical flagellomeres <color>/
       1. usually bright yellow, always distinctly paler than subapical
          flagellomeres/
       2. brown not distinctly paler than subapical flagellomeres/

#6. fore wing second submarginal cell/
       1. quadrate/
       2. triangular/

#7. median areola of propodeum <shape>/
       1. kite-shaped/
       2. spindle-shaped/
       3. wide anteriorly narrow and not closed posteriorly/

#8. vertex of head <color>/
       1. mostly or entirely melanic/
       2. mostly or entirely yellow/

#9. median syntergite 2+3/
       1. 1.4 times longer than wide/
       2. as long as wide/
       3. 1.1 times longer than wide/
       4. 1.5 times longer than wide/

#10. pronotum <color>/
       1. mostly or entirely melanic/
       2. entirely pale (yellow to orange)/
       3. bicolored/

#11. hind tibia/
       1. black apically/
       2. black basally and distally, yellow at mid-length/

#12. fore tibia <color>/
       1. bicolored or entirely melanic/
       2. entirely pale (yellow to orange)/

#13. median areola of propodeum <sculpture>/
       1. with well-defined margins/
       2. lacking well-defined margins/

#14. scutellar sulcus/
       1. with at least one longitudinal carina/
       2. lacking longitudinal carina/

#15. mesopleuron <color>/
       1. bicolored/
       2. entirely pale (yellow to orange)/

#16. lateral tergites one and two <color>/
       1. entirely white/
       2. mostly or entirely yellow/

#17. hind femur <color>/
       1. mostly pale (yellow to orange) or black and pale with an even
          percentage of each color/
       2. mostly black, pale apically/

#18. mid tibia <color>/
       1. entirely black or mostly black, yellow basally/
       2. black basally and distally, yellow at mid-length/

#19. lateral longitudinal carinae of median tergite 1 <sculpture>/
       1. well-defined/
       2. blunt/

#20. hind coxa <color>/
       1. entirely black/
       2. mostly or entirely pale/

#21. fore wing RS+Ma/
       1. tubular on more than half its length/
       2. tubular on less than one third its length/

#22. median areola <length>/
       1. length 6x its width/
       2. length 11x its width/
       3. length 4x its width/
       4. length 15x its width/
