# Supplementary material for: Revision of the species of Lytopylus from Area de Conservación Guanacaste, northwestern Costa Rica (Hymenoptera, Braconidae, Agathidinae)
Source: Zookeys. 2017 Dec 12;(721):93–158. doi: 10.3897/zookeys.721.20287 (PMC5740408; doi:10.3897/zookeys.721.20287)
Supplement: Supplementary material 1 — Interactive key, DELTA data matrix, and images for the revision of the species of Lytopylus from Area de Conservación Guanacaste, northwestern Costa Rica (Hymenoptera, Braconidae, Agathidinae) [file zookeys-721-093-s001.zip › Revised ACG Lytopylus Interactive key/Revised Lytopylus Interactive key/cimages]

*COMMENT ~ Character images.

*CHARACTER IMAGES
#1. 1forewing.jpg
         <@cancel x=941 y=919>
         <@ok x=941 y=850>
         <@state 4 x=533 y=564 w=162 h=69
                   x=526 y=538 w=470 h=453 f=000000>
         <@state 3 x=8 y=538 w=143 h=65
                   x=1 y=517 w=515 h=470 f=000000>
         <@state 2 x=538 y=40 w=230 h=63
                   x=528 y=6 w=468 h=506 f=000000>
         <@state 1 x=15 y=36 w=190 h=67
                   x=2 y=4 w=515 h=476 f=000000>
         <@feature x=464 y=-112 w=98 h=86>
#2. 2mediantergites.jpg
         <@cancel x=942 y=827>
         <@ok x=942 y=671>
         <@state 2 x=512 y=53 w=478 h=195
                   x=502 y=0 w=493 h=995 f=000000>
         <@state 1 x=17 y=36 w=241 h=115
                   x=2 y=18 w=492 h=995 f=000000>
         <@feature x=440 y=-262 w=147 h=195>
#3. 3mesoscutum.jpg
         <@cancel x=903 y=914>
         <@ok x=901 y=838>
         <@state 2 x=549 y=34 w=412 h=59
                   x=516 y=18 w=468 h=964 f=000000>
         <@state 1 x=38 y=31 w=453 h=56
                   x=12 y=18 w=492 h=964 f=000000>
         <@feature x=426 y=-76 w=192 h=71>
#4. 4anteriortransversecarinae.jpg
         <@cancel x=946 y=871>
         <@ok x=945 y=751>
         <@state 2 x=501 y=862 w=299 h=83
                   x=324 y=12 w=673 h=970 f=000000>
         <@state 1 x=18 y=877 w=173 h=83
                   x=2 y=9 w=317 h=985 f=000000>
         <@feature x=309 y=-150 w=397 h=125>
#5. 15apicalflagellomeres.jpg
         <@cancel x=941 y=906>
         <@ok x=941 y=861>
         <@state 2 x=534 y=18 w=201 h=33
                   x=525 y=3 w=469 h=987 f=000000>
         <@state 1 x=8 y=11 w=299 h=35
                   x=2 y=3 w=503 h=981 f=000000>
         <@feature x=421 y=-56 w=191 h=47>
#6. 13secondsubmarginalforewing.jpg
         <@cancel x=847 y=925>
         <@ok x=742 y=923>
         <@state 2 x=337 y=928 w=300 h=47
                   x=18 y=524 w=961 h=461 f=000000>
         <@state 1 x=363 y=449 w=300 h=53
                   x=11 y=13 w=970 h=497 f=000000>
         <@feature x=-348 y=366 w=309 h=232>
#7. medianareolashape.jpg
         <@cancel x=800 y=545>
         <@ok x=800 y=500>
         <@state 3 x=265 y=890 w=466 h=89
                   x=250 y=499 w=489 h=488 f=000000>
         <@state 2 x=638 y=427 w=299 h=43
                   x=528 y=13 w=469 h=474 f=000000>
         <@state 1 x=120 y=425 w=297 h=50
                   x=-1 y=9 w=509 h=481 f=000000>
         <@feature x=-161 y=719 w=378 h=141>
#8. 11vertexofhead.jpg
         <@cancel x=898 y=910>
         <@ok x=898 y=848>
         <@state 2 x=501 y=29 w=299 h=45
                   x=490 y=15 w=497 h=969 f=000000>
         <@state 1 x=24 y=27 w=299 h=45
                   x=14 y=16 w=463 h=969 f=000000>
         <@feature x=368 y=-69 w=270 h=69>
#9. 19mediansyntergite.jpg
         <@cancel x=945 y=897>
         <@ok x=945 y=817>
         <@state 4 x=785 y=35 w=168 h=108
                   x=776 y=12 w=219 h=982 f=000000>
         <@state 3 x=512 y=39 w=252 h=99
                   x=509 y=18 w=259 h=972 f=000000>
         <@state 2 x=237 y=43 w=253 h=99
                   x=224 y=10 w=282 h=982 f=000000>
         <@state 1 x=12 y=37 w=193 h=93
                   x=4 y=12 w=214 h=978 f=000000>
         <@feature x=413 y=-123 w=206 h=81>
#10. 6pronotumcolor.jpg
          <@cancel x=693 y=920>
          <@ok x=691 y=877>
          <@state 3 x=295 y=928 w=257 h=37
                    x=265 y=489 w=504 h=505 f=000000>
          <@state 2 x=548 y=430 w=290 h=32
                    x=540 y=4 w=454 h=469 f=000000>
          <@state 1 x=5 y=414 w=345 h=42
                    x=-1 y=3 w=522 h=474 f=000000>
          <@feature x=807 y=598 w=228 h=65>
#11. 10hindtibia.jpg
          <@cancel x=924 y=926>
          <@ok x=924 y=871>
          <@state 2 x=537 y=27 w=407 h=64
                    x=508 y=16 w=483 h=969 f=000000>
          <@state 1 x=23 y=35 w=172 h=46
                    x=9 y=21 w=485 h=962 f=000000>
          <@feature x=446 y=-89 w=131 h=77>
#12. 16foretibia.jpg
          <@cancel x=800 y=545>
          <@ok x=800 y=500>
          <@state 2 x=503 y=34 w=299 h=45
                    x=494 y=13 w=492 h=970 f=000000>
          <@state 1 x=26 y=35 w=299 h=45
                    x=10 y=15 w=467 h=970 f=000000>
          <@feature x=435 y=-73 w=142 h=70>
#13. 17medianareolaofpropodeum.jpg
          <@cancel x=947 y=877>
          <@ok x=947 y=781>
          <@state 2 x=488 y=47 w=153 h=73
                    x=484 y=-2 w=515 h=1004 f=000000>
          <@state 1 x=13 y=39 w=157 h=71
                    x=1 y=2 w=476 h=993 f=000000>
          <@feature x=340 y=-131 w=299 h=93>
#14. 5scutellarsulcus.jpg
          <@cancel x=940 y=896>
          <@ok x=940 y=823>
          <@state 2 x=547 y=58 w=172 h=52
                    x=537 y=11 w=456 h=970 f=000000>
          <@state 1 x=22 y=54 w=220 h=57
                    x=5 y=13 w=522 h=972 f=000000>
          <@feature x=453 y=-89 w=158 h=85>
#15. 7mesopleuroncolor.jpg
          <@cancel x=916 y=897>
          <@ok x=915 y=824>
          <@state 2 x=501 y=39 w=299 h=45
                    x=485 y=11 w=503 h=977 f=000000>
          <@state 1 x=31 y=39 w=126 h=53
                    x=15 y=16 w=460 h=969 f=000000>
          <@feature x=415 y=-71 w=181 h=74>
#16. 8lateraltergites.jpg
          <@cancel x=945 y=886>
          <@ok x=945 y=785>
          <@state 2 x=509 y=866 w=299 h=76
                    x=490 y=14 w=504 h=975 f=000000>
          <@state 1 x=28 y=853 w=299 h=76
                    x=7 y=25 w=474 h=953 f=000000>
          <@feature x=356 y=-153 w=268 h=108>
#17. 9hindfemurcolor.jpg
          <@cancel x=711 y=934>
          <@ok x=710 y=891>
          <@state 2 x=276 y=585 w=201 h=31
                    x=263 y=561 w=501 h=437 f=000000>
          <@state 1 x=214 y=18 w=584 h=42
                    x=-3 y=2 w=1052 h=548 f=000000>
          <@feature x=840 y=706 w=130 h=59>
#18. 12midtibia.jpg
          <@cancel x=902 y=797>
          <@ok x=901 y=737>
          <@state 2 x=529 y=874 w=427 h=100
                    x=510 y=16 w=476 h=969 f=000000>
          <@state 1 x=32 y=889 w=448 h=82
                    x=13 y=16 w=477 h=970 f=000000>
          <@feature x=444 y=-77 w=162 h=79>
#19. 14laterallongitudinalcarinae.jpg
          <@cancel x=942 y=915>
          <@ok x=941 y=845>
          <@state 2 x=494 y=66 w=61 h=62
                    x=466 y=14 w=527 h=974 f=000000>
          <@state 1 x=33 y=65 w=159 h=59
                    x=6 y=16 w=451 h=967 f=000000>
          <@feature x=269 y=-97 w=457 h=93>
#20. 18hindcoxa.jpg
          <@cancel x=945 y=869>
          <@ok x=943 y=756>
          <@state 2 x=499 y=66 w=148 h=103
                    x=489 y=9 w=506 h=975 f=000000>
          <@state 1 x=25 y=63 w=112 h=90
                    x=4 y=25 w=479 h=959 f=000000>
          <@feature x=435 y=-150 w=102 h=128>
#21. fwRSMa.jpg
          <@cancel x=939 y=872>
          <@ok x=941 y=815>
          <@state 2 x=501 y=106 w=300 h=50
                    x=495 y=62 w=497 h=917 f=000000>
          <@state 1 x=22 y=86 w=300 h=57
                    x=10 y=51 w=476 h=930 f=000000>
          <@feature x=372 y=-27 w=298 h=69>
#22. medianareolalegthwidth.jpg
          <@cancel x=1019 y=903>
          <@ok x=1019 y=851>
          <@state 4 x=654 y=518 w=299 h=43
                    x=517 y=507 w=480 h=481 f=000000>
          <@state 3 x=105 y=504 w=298 h=50
                    x=0 y=501 w=507 h=499 f=000000>
          <@state 2 x=638 y=419 w=298 h=50
                    x=525 y=-9 w=474 h=497 f=000000>
          <@state 1 x=118 y=424 w=299 h=43
                    x=11 y=5 w=488 h=485 f=000000>
          <@feature x=342 y=0 w=299 h=59>

*COMMENT Data should be entered via the 'Character edit' dialog.
