# Supplementary material for: Revision of the species of Lytopylus from Area de Conservación Guanacaste, northwestern Costa Rica (Hymenoptera, Braconidae, Agathidinae)
Source: Zookeys. 2017 Dec 12;(721):93–158. doi: 10.3897/zookeys.721.20287 (PMC5740408; doi:10.3897/zookeys.721.20287)
Supplement: Supplementary material 1 — Interactive key, DELTA data matrix, and images for the revision of the species of Lytopylus from Area de Conservación Guanacaste, northwestern Costa Rica (Hymenoptera, Braconidae, Agathidinae) [file zookeys-721-093-s001.zip › Revised ACG Lytopylus Interactive key/Revised Lytopylus Interactive key/items]

*SHOW ~ Item descriptions

*ITEM DESCRIPTIONS


# \i{}L. robertofernandezi\i0{}/
1,4 10,1 19,2

# \i{}L. ericchapmani\i0{}/
1,4 10,3

# \i{}L. hokwoni\i0{}/
1,4 10,1 19,1

# \i{}L. youngcheae\i0{}/
1,3 4,2 8,1 18,1

# \i{}L. hartmanguidoi\i0{}/
1,3 4,2 8,2 18,2

# \i{}L. eddysanchezi\i0{}/
1,3 4,2 8,2 18,1

# \i{}L. sergiobermudezi\i0{}/
1,2 2,2 4,1 7,1 21,1

# \i{}L. mariamartachavarriae\i0{}/
1,2 2,2 4,1 7,1 21,2

# \i{}L. ivanniasandovalae\i0{}/
1,2 2,2 4,2 7,2

# \i{}L. guillermopereirai\i0{}/
1,1 2,1 3,1 4,1 14,2 20,1

# \i{}L. sangyeoni\i0{}/
1,1 2,2 3,1 4,1 9,2 14,1 20,2

# \i{}L. gahyunae\i0{}/
1,1 2,2 3,1 4,1 9,1 14,1 20,2

# \i{}L. sigifredomarini\i0{}/
1,1 2,2 3,1 4,1 14,2 20,2

# \i{}L. hernanbravoi\i0{}/
1,1 2,2 3,1 4,1 20,1

# \i{}L. josecortesi\i0{}/
1,1 2,2 3,1 4,2 7,2 19,1 22,1

# \i{}L.eliethcantillanoae\i0{}/
1,1 2,2 3,1 4,2 7,3 19,1 22,2

# \i{}L. rogerblancoi\i0{}\par{}/
1,1 2,2 3,1 4,2 13,1 19,2

# \i{}L. angelagonzalezae\i0{}/
1,1 2,2 3,1 4,2 13,2 19,2

# \i{}L. anamariamongeae\i0{}/
1,1 2,1 3,2 4,1 10,3 14,2 15,1

# \i{}L. luisgaritai\i0{}/
1,1 2,1 3,2 4,1 10,3 14,2 15,2

# \i{}L. sarahmeierottoae\i0{}/
1,1 2,1 3,2 4,1 10,2 14,2 17,2

# \i{}L. cesarmorai\i0{}/
1,1/2 2,1 3,2 4,1/2 14,1 16,1

# \i{}L. motohasegawai\i0{} male/
1,1 2,1 3,2 4,1/2 14,1 16,2 17,1

# \i{}L. miguelviquezi\i0{} male/
1,1 2,1 3,1/2 4,1/2 11,2 14,1 16,2 17,2

# \i{}L. salvadorlopezi\i0{}/
1,1 2,1 3,2 4,2 10,2 14,2

# \i{}L. johanvalerioi\i0{}/
1,1 2,2 3,2 4,1 5,2 10,3 11,2 14,1

# \i{}L. alejandromasisi\i0{}/
1,1 2,2 3,2 4,1 8,1 10,2 11,2 14,1

# \i{}L. chrysokeras\i0{}/
1,1 2,2 3,2 4,1/2 5,1 6,2 8,2 10,2 11,1 14,1

# \i{}L.motohasegawai\i0{} female/
1,1 2,2 3,2 4,2 5,2 6,1 7,1 10,2 22,3

# \i{}L. gisukae\i0{}/
1,1 2,2 3,2 4,2 5,2 6,1 7,2 10,2 22,4

# \i{}L.pablocobbi\i0{}/
1,1 2,2 3,2 4,2 5,2 6,1 9,3 10,3

# \i{}L. miguelviquezi\i0{} female/
1,1 2,2 3,2 4,2 5,2 6,2 7,1 9,3 10,2 12,1

# \i{}L. gustavoindunii\i0{}/
1,1 2,2 3,2 4,2 5,2 6,2 7,2 8,2

# \i{}L. okchunae\i0{}/
1,1 2,2 3,2 4,2 5,2 6,2 7,2 8,1 9,4

# \i{}L. alfredomainieri\i0{}/
1,1 2,2 3,2 4,2 5,2 6,2 7,2 8,1 9,3 10,2 12,2
