# Supplementary material for: Revision of the species of Lytopylus from Area de Conservación Guanacaste, northwestern Costa Rica (Hymenoptera, Braconidae, Agathidinae)
Source: Zookeys. 2017 Dec 12;(721):93–158. doi: 10.3897/zookeys.721.20287 (PMC5740408; doi:10.3897/zookeys.721.20287)
Supplement: Supplementary material 1 — Interactive key, DELTA data matrix, and images for the revision of the species of Lytopylus from Area de Conservación Guanacaste, northwestern Costa Rica (Hymenoptera, Braconidae, Agathidinae) [file zookeys-721-093-s001.zip › Revised ACG Lytopylus Interactive key/Revised Lytopylus Interactive key/key5]

*COMMENT Confirmatory characters - RTF.

*HEADING Key 5. Confirmatory characters

*NUMBER OF CONFIRMATORY CHARACTERS 3

*OUTPUT DIRECTORY rtf

*INPUT FILE markrtf

*PRINT COMMENT
\pard\plain\s3\sa200\keepn\fs24\b{}Key 5. Confirmatory characters\b0{}
