# Supplementary material for: Revision of the species of Lytopylus from Area de Conservación Guanacaste, northwestern Costa Rica (Hymenoptera, Braconidae, Agathidinae)
Source: Zookeys. 2017 Dec 12;(721):93–158. doi: 10.3897/zookeys.721.20287 (PMC5740408; doi:10.3897/zookeys.721.20287)
Supplement: Supplementary material 1 — Interactive key, DELTA data matrix, and images for the revision of the species of Lytopylus from Area de Conservación Guanacaste, northwestern Costa Rica (Hymenoptera, Braconidae, Agathidinae) [file zookeys-721-093-s001.zip › Revised ACG Lytopylus Interactive key/Revised Lytopylus Interactive key/key5a]

*COMMENT Confirmatory characters - HTML.

*COMMENT Change My_Title and My_Authors throughout.

*HEADING Key 5a. Confirmatory characters

*NUMBER OF CONFIRMATORY CHARACTERS 3

*OUTPUT DIRECTORY www

*PRINT COMMENT
<head>
<title>
My_Title
- Key 5a. Confirmatory characters
</title>
<meta name="description"
content="Key for
My_Title,
generated from a DELTA database.">
</head>

<body>
<a href="http://biodiversity.uno.edu/delta/">
<img align=right border=0 src="deltlogo.gif"></a>
<h1><b>
My_Title
</b></h1>
<h2>
My_Authors
</h2>
<p><hr noshade>

<h2>Key 5a. Confirmatory characters</h2>
<dl>

*INPUT FILE markhtm
