# Supplementary material for: Revision of the species of Lytopylus from Area de Conservación Guanacaste, northwestern Costa Rica (Hymenoptera, Braconidae, Agathidinae)
Source: Zookeys. 2017 Dec 12;(721):93–158. doi: 10.3897/zookeys.721.20287 (PMC5740408; doi:10.3897/zookeys.721.20287)
Supplement: Supplementary material 1 — Interactive key, DELTA data matrix, and images for the revision of the species of Lytopylus from Area de Conservación Guanacaste, northwestern Costa Rica (Hymenoptera, Braconidae, Agathidinae) [file zookeys-721-093-s001.zip › Revised ACG Lytopylus Interactive key/Revised Lytopylus Interactive key/markrtf]

*COMMENT ~ Markup for RTF output.

*PRINT WIDTH 0

*TYPESETTING MARKS !
#1. <<range symbol>>
!\endash{}!
#2. <<PRINT CHARACTER LIST: before each character (or character heading if
present)>>
#3. <<PRINT CHARACTER LIST: before the first character (or character heading
if present) (and before 2) (it was used for TYPSET tabs and indentations)>>
#4. <<PRINT CHARACTER LIST: before a character heading>>
!\par\pard\plain\s10\ql\sb300\sa100\li0\fi0\keep\keepn\fs24{}!
#5. <<PRINT CHARACTER LIST: after a character heading>>
#6. <<PRINT CHARACTER LIST: before each character>>
!\par\pard\plain\s11\ql\sb0\sa0\li705\fi-705\fs20{}!
#7. <<PRINT CHARACTER LIST: before a state description>>
!\par\pard\plain\s12\ql\sb0\sa0\li705\fi-200\fs20{}!
#8. <<PRINT CHARACTER LIST: before character notes>>
!\par\pard\plain\s13\ql\sb0\sa0\li505\fi400\fs20{}!
#9. <<PRINT ITEM DESCRIPTIONS: before item, with natural language>>
!\par\pard\plain\ql\sb300\sa0\keepn\fs20{}!
#10. <<PRINT ITEM DESCRIPTIONS: before item, without natural language>>
!\par\pard\plain\ql\sb300\sa0\keepn\fs20{}!
#11. <<PRINT ITEM DESCRIPTIONS: after item name>>
!\par\pard\plain\ql\sb0\sa0\fs20{}!
#12. <<not used>>
#13. <<NATURAL LANGUAGE: before each item (or item heading if present)>>
#14. <<NATURAL LANGUAGE: before item name if at start of a file>>
!\pard\plain\s21\ql\sb0\sa100\li0\fi0\keep\keepn\b\fs24{}!
#15. <<NATURAL LANGUAGE: after item name>>
!\fs20\b0{}!
#16. <<NATURAL LANGUAGE: before a character which begins a new paragraph>>
!\par\pard\plain\qj\s22\sb0\sa0\li0\fi340\fs20{}!
#17. <<NATURAL LANGUAGE: before an emphasized feature>>
!\i{}!
#18. <<NATURAL LANGUAGE: after an emphasized feature>>
!\i0{}!
#19. <<NATURAL LANGUAGE: before an emphasized character>>
!\b\i{}!
#20. <<NATURAL LANGUAGE: after an emphasized character>>
!\i0\b0{}!
#21. <<NATURAL LANGUAGE: before an emphasized state description>>
!\b\i{}!
#22. <<NATURAL LANGUAGE: after an emphasized state description>>
!\i0\b0{}!
#23. <<PRINT ITEM NAMES: before item name>>
!\par\pard\plain\ql\sb0\sa0\fs20{}!
#24. <<PRINT UNCODED CHARACTERS: before list of uncoded characters>>
!\par\pard\ql\sb200\sa0{}!
#25. <<NATURAL LANGUAGE: before a non-comment section of an item name>>
#26. <<NATURAL LANGUAGE: after non-comment section of an item name>>
#27. <<NATURAL LANGUAGE: after each item; precedes mark 29>>
#28. <<NATURAL LANGUAGE: at the start of each file.
Current settings are Australian English, A4 paper, margins 2.5cm.
For US English, Letter paper, margins 1", substitute the following.
\deflang1033\paperw12242\paperh15842\margl1440\margr1440\margt1440\margb1440{}
>>
!{\rtf1\ansi\ansicpg1252\uc1\deff0{}
\deflang3081\paperw11906\paperh16838\margl1418\margr1418\margt1418\margb1418{}
{\fonttbl {\f0\froman\fcharset0\fprq2{}Times New Roman;}
{\f1\froman\fcharset2\fprq2{}Symbol;} {\f2\fswiss\fcharset0\fprq2{}Arial;} }
{\stylesheet {\qj\fi340\fs20\snext0{}Normal;}
{\s1\qc\sb500\sa100\keepn\b\f2\fs32\kerning28\sbasedon0\snext0{}Heading 1;}
{\s2\qc\sb500\sa100\keepn\b\f2\fs28\kerning28\sbasedon0\snext0{}Heading 2;}
{\s3\ql\sb500\sa100\keepn\b\f2\fs24\sbasedon0\snext0{}Heading 3;}
{\s6\ql\sb0\sa0\li340\fi-340\fs20\sbasedon0{}References;}
{\s10\ql\sb300\sa100\li0\fi0\keep\keepn\fs24\sbasedon0{}Character Heading;}
{\s11\ql\sb0\sa0\li705\fi-705\fs20\sbasedon0{}Feature;}
{\s12\ql\sb0\sa0\li705\fi-200\fs20\sbasedon0{}State;}
{\s13\ql\sb0\sa0\li505\fi400\fs20\sbasedon0{}Character Note;}
{\s20\qc\sb300\sa0\li0\fi0\keep\keepn\fs24\sbasedon0{}Taxon Heading;}
{\s21\ql\sb300\sa100\li0\fi0\keep\keepn\b\fs24\sbasedon0{}Taxon Name;}
{\s22\qj\sb0\sa0\li0\fi340\fs20\sbasedon0{}Description;}
{\s30\ql\sb0\sa0\fi-907\li907\tx680\tqr\tldot\tx9072\fs20\sbasedon0{}Key;}
{\s31\ql\sb100\sa0\fi-907\li907\tx680\tqr\tldot\tx9072\fs20\sbasedon30{}Key
First Lead;} } \widowctrl{}!
#29. <<NATURAL LANGUAGE: after the last item in a file; follows mark 27
PRINT CHARACTER LIST: after the character list; follows mark 40
KEY: at the end of the key file; follows mark 50>>
!}!
#30. <<NATURAL LANGUAGE: before item heading>>
!\par\pard\plain\s20\qc\sb0\sa0\li0\fi0\keep\keepn\fs24\b{}!
#31. <<NATURAL LANGUAGE: after item heading>>
!\b0\fs20{}!
#32. <<NATURAL LANGUAGE: before item subheading>>
#33. <<NATURAL LANGUAGE: after item subheading>>
#34. <<NATURAL LANGUAGE: before output file name in index file>>
#35. <<NATURAL LANGUAGE: between output file name and taxon name in index file>>
#36. <<NATURAL LANGUAGE: after taxon name in index file>>
#37. <<NATURAL LANGUAGE: before image file name in 'character for taxon images';
note that absolute path for images must be set>>
!\par\pard\plain\s21\qc\sb300\sa0\li0\fi0\fs20\keepn{\field{\*\fldinst {
INCLUDEPICTURE "D:\\\\DELTA\\\\sample\\\\images\\\\!
#38. <<NATURAL LANGUAGE: between image file name and subject>>
!" \\* MERGEFORMAT \\d }}}\par\pard\plain\s21\qj\sb200\sa0\li0\fi0\fs20\b{}!
#39. <<NATURAL LANGUAGE: after subject in 'character for taxon images'>>
!\b0{}!
#40. <<PRINT CHARACTER LIST: after the character list; precedes mark 29>>
#41. <<KEY: parameters>>
!\par\pard\plain\s6\sb100\li340\fi-340\fs20{}\i{}Characters:\i0{} @nchar in
data, @ncincl included, @ncinkey in key. \par\sb0{}\i{}Items:\i0{} @ntaxa in
data, @ntincl included, @ntinkey in key. \par{}\i{}Parameters:\i0{} Rbase =
@rbase Abase = @abase Reuse = @reuse Varywt = @varywt \par{}\i{}Characters
included:\i0{} @cmask \par\sa100{}\i{}Character reliabilities:\i0{} @rel!
#42. <<KEY: first lead of first node of key>>
!\par\pard\plain\s30\fi-907\li907\sb240\tx680\tqr\tldot\tx9070\fs20{}@node.\tab{}@state!
#43. <<KEY: first lead of any node of key except the first node>>
!\par\pard\plain\s30\fi-907\li907\sb240\tx680\tqr\tldot\tx9070\fs20{}@node(@from).\tab{}@state!
#44. <<KEY: subsequent lead of any node>>
!\par\pard\plain\s31\fi-907\li907\sb0\tx680\tqr\tldot\tx9070\fs20{}\tab{}@state!
#45. <<KEY: first destination of a lead which is a taxon name>>
!\tab{} \b{}@to\b0{}!
#46. <<KEY: subsequent destination of a lead (which must be a taxon name)>>
!\par\pard\plain\s31\tqr\tx9070\fs20{}\tab{} \b{}@to\b0{}!
#47. <<KEY: after taxon name(s)>>
#48. <<KEY: destination of a lead which is a node of the key>>
!\tab{} @to!
#49. <<KEY: after each node>>
#50. <<KEY: at end of key; precedes mark 29>>
#51. <<NATURAL LANGUAGE: before item name if not at start of a file>>
!\par\pard\plain\s21\ql\sb300\sa100\li0\fi0\keep\keepn\b\fs24{}!
