# Supplementary material for: Revision of the species of Lytopylus from Area de Conservación Guanacaste, northwestern Costa Rica (Hymenoptera, Braconidae, Agathidinae)
Source: Zookeys. 2017 Dec 12;(721):93–158. doi: 10.3897/zookeys.721.20287 (PMC5740408; doi:10.3897/zookeys.721.20287)
Supplement: Supplementary material 1 — Interactive key, DELTA data matrix, and images for the revision of the species of Lytopylus from Area de Conservación Guanacaste, northwestern Costa Rica (Hymenoptera, Braconidae, Agathidinae) [file zookeys-721-093-s001.zip › Revised ACG Lytopylus Interactive key/Revised Lytopylus Interactive key/specs]

*SHOW ~ Dataset specifications.

*DATA BUFFER SIZE 4000

*NUMBER OF CHARACTERS 22

*MAXIMUM NUMBER OF STATES 4

*MAXIMUM NUMBER OF ITEMS 35

*CHARACTER TYPES

*NUMBERS OF STATES 1,4 7,3 9,4 10,3 22,4

*IMPLICIT VALUES

*DEPENDENT CHARACTERS

*MANDATORY CHARACTERS
