# Supplementary material for: Revision of the species of Lytopylus from Area de Conservación Guanacaste, northwestern Costa Rica (Hymenoptera, Braconidae, Agathidinae)
Source: Zookeys. 2017 Dec 12;(721):93–158. doi: 10.3897/zookeys.721.20287 (PMC5740408; doi:10.3897/zookeys.721.20287)
Supplement: Supplementary material 1 — Interactive key, DELTA data matrix, and images for the revision of the species of Lytopylus from Area de Conservación Guanacaste, northwestern Costa Rica (Hymenoptera, Braconidae, Agathidinae) [file zookeys-721-093-s001.zip › Revised ACG Lytopylus Interactive key/Revised Lytopylus Interactive key/timages]

*COMMENT ~ Taxon images.

*TAXON IMAGES
# \i{}L. robertofernandezi\i0{}/
     L.robertofernandezi.jpg
# \i{}L. ericchapmani\i0{}/
     L.ericchapmani.jpg
# \i{}L. hokwoni\i0{}/
     L.hokwoni.jpg
# \i{}L. youngcheae\i0{}/
     L.youngcheae.jpg
# \i{}L. hartmanguidoi\i0{}/
     L.hartmanguidoi.jpg
# \i{}L. eddysanchezi\i0{}/
     L.eddysanchezi.jpg
# \i{}L. sergiobermudezi\i0{}/
     L.sergiobermudezi.jpg
# \i{}L. mariamartachavarriae\i0{}/
     L.mariamartachavarriae.jpg
# \i{}L. ivanniasandovalae\i0{}/
     L.ivanniasandovalae.jpg
# \i{}L. guillermopereirai\i0{}/
     L.guillermopereirai.jpg
# \i{}L. sangyeoni\i0{}/
     L.sangyeoni.jpg
# \i{}L. gahyunae\i0{}/
     L.gahyunae.jpg
# \i{}L. sigifredomarini\i0{}/
     L.sigifredomarini.jpg
# \i{}L. hernanbravoi\i0{}/
     L.hernanbravoi.jpg
# \i{}L. josecortesi\i0{}/
     L.josecortesi.jpg
# \i{}L.eliethcantillanoae\i0{}/
     L.eliethcantillanoae.jpg
# \i{}L. rogerblancoi\i0{}\par{}/
     L.rogerblancoi.jpg
# \i{}L. angelagonzalezae\i0{} /
     L.angelagonzalezae.jpg
# \i{}L. anamariamongeae\i0{}/
     L.anamariamongeae.jpg
# \i{}L. luisgaritai\i0{}/
     L.luisgaritai.jpg
# \i{}L. sarahmeierottoae\i0{}/
     L.sarahmeierottoae.jpg
# \i{}L. cesarmorai\i0{}/
     L.cesarmorai.jpg
# \i{}L. motohasegawai\i0{} male/
     L.motohasegawaimale.jpg
# \i{}L. miguelviquezi\i0{} male/
     L.miguelviquezimale.jpg
# \i{}L. salvadorlopezi\i0{}/
     L.salvadorlopezi.jpg
# \i{}L. johanvalerioi\i0{}/
     L.johanvalerioi.jpg
# \i{}L. alejandromasisi\i0{}/
     L.alejandromasisi.jpg
# \i{}L. chrysokeras\i0{}/
     L.chrysokeras.jpg
# \i{}L.motohasegawai\i0{} female/
     L.motohasegawaifemale.jpg
# \i{}L. gisukae\i0{}/
     L.gisukae.jpg
# \i{}L.pablocobbi\i0{}/
     L.pablocobbi.jpg
# \i{}L. miguelviquezi\i0{} female/
     L.miguelviquezifemale.jpg
# \i{}L. gustavoindunii\i0{}/
     L.gustavoindunii.jpg
# \i{}L. okchunae\i0{}/
     L.okchunae.jpg
# \i{}L. alfredomainieri\i0{}/
     L.alfredomainieri.jpg

*COMMENT Data should be entered via the 'Item edit' dialog.
