# Supplementary material for: Revision of the species of Lytopylus from Area de Conservación Guanacaste, northwestern Costa Rica (Hymenoptera, Braconidae, Agathidinae)
Source: Zookeys. 2017 Dec 12;(721):93–158. doi: 10.3897/zookeys.721.20287 (PMC5740408; doi:10.3897/zookeys.721.20287)
Supplement: Supplementary material 1 — Interactive key, DELTA data matrix, and images for the revision of the species of Lytopylus from Area de Conservación Guanacaste, northwestern Costa Rica (Hymenoptera, Braconidae, Agathidinae) [file zookeys-721-093-s001.zip › Revised ACG Lytopylus Interactive key/Revised Lytopylus Interactive key/toint.lst]

CONFOR version 3.00 (Java)

M. J. Dallwitz, T.A. Paine and E.J. Zurcher

CSIRO Division of Entomology, GPO Box 1700, Canberra, ACT 2601, Australia
Phone +61 2 6246 4075. Fax +61 2 6246 4000. Email delta@ento.csiro.au

Java edition ported by the Atlas of Living Australia, 2010.

Translate into INTKEY format.
..e key\toint,3 *LISTING FILE toint.lst

..e key\toint,4 

..e key\toint,5 *COMMENT Heading which will appear in the Intkey title bar.

..e key\toint,6 

..e key\toint,7 *COMMENT : HEADING DELTA Sample Data

..e key\toint,8 

..e key\toint,9 *COMMENT Subheading which will appear in the Intkey log file.

.. key\toint,10 

.. key\toint,11 *COMMENT : REGISTRATION SUBHEADING Version: 21st September 2000.

.. key\toint,12 

..e key\specs,1 *SHOW ~ Dataset specifications.

..e key\specs,2 

..e key\specs,3 *DATA BUFFER SIZE 4000

..e key\specs,4 

..e key\specs,5 *NUMBER OF CHARACTERS 22

..e key\specs,6 

..e key\specs,7 *MAXIMUM NUMBER OF STATES 4

..e key\specs,8 

..e key\specs,9 *MAXIMUM NUMBER OF ITEMS 35

.. key\specs,10 

.. key\specs,11 *CHARACTER TYPES

.. key\specs,12 

.. key\specs,13 *NUMBERS OF STATES 1,4 7,3 9,4 10,3 22,4

.. key\specs,14 

.. key\specs,15 *IMPLICIT VALUES

.. key\specs,16 

.. key\specs,17 *DEPENDENT CHARACTERS

.. key\specs,18 

.. key\specs,19 *MANDATORY CHARACTERS

.. key\toint,13 *INPUT FILE specs

.. key\toint,14 

.. key\toint,15 *TRANSLATE INTO INTKEY FORMAT

.. key\toint,16 

.. key\toint,17 *OMIT INNER COMMENTS

.. key\toint,18 

.. key\toint,19 *COMMENT Specify a text character or characters containing synonyms, common

.. key\toint,20 names, etc. These characters can be searched in Intkey.

.. key\toint,21 

.. key\toint,22 *COMMENT : CHARACTER FOR SYNONOMY 1

.. key\toint,23 

.. key\toint,24 *COMMENT Specify character(s) for which the word 'or' will be omitted between

.. key\toint,25 states in descriptions. Typically used for geographical-distribution characters.

.. key\toint,26 

.. key\toint,27 *COMMENT : OMIT OR FOR CHARACTER 86

.. key\toint,28 

.. key\toint,29 *COMMENT : EXCLUDE CHARACTERS 88-89

.. key\toint,30 

.. key\toint,31 *COMMENT Influences the order in which characters appear in 'best' order in

.. key\toint,32 Intkey. A reliability of 0 causes the character to be omitted from the 'best'

.. key\toint,33 list, and from diagnostic descriptions.

.. key\toint,34 

.. key\toint,35 *COMMENT : CHARACTER RELIABILITIES

.. key\toint,36 1,0 2-5,7 6,5 7-10,7 11-13,8 14-24,7 25,0 26,7 27,8 28-38,7 39,5 40-43,7 44,8

.. key\toint,37 45-47,7 48,8 49-63,7 64,6 65,7 66,8 67,7 68,3 69,0 70,5 71-76,0 77,7.1 78-87,0

.. key\toint,38 

.. key\toint,39 *COMMENT : NEW PARAGRAPHS AT CHARACTERS 1-2 12 25-26 68 77-78 87-89

.. key\toint,40 

.. key\toint,41 *COMMENT Headings within in taxon descriptions. The numbers specify the

.. key\toint,42 character before which the heading is placed.

.. key\toint,43 

.. key\toint,44 *COMMENT : ITEM SUBHEADINGS

.. key\toint,45 #1. \pard\li0\fi340

.. key\toint,46 #2. \pard\li0\fi340\b{}Habit, vegetative morphology\b0{}.

.. key\toint,47 #12. \pard\li0\fi340\b{}Inflorescence\b0{}.

.. key\toint,48 #25. \pard\li0\fi340\b{}Female-sterile spikelets\b0{}.

.. key\toint,49 #26. \pard\li0\fi340\b{}Female-fertile spikelets, florets, fruit\b0{}.

.. key\toint,50 #68. \pard\li0\fi340\b{}Photosynthetic pathway, leaf blade anatomy\b0{}.

.. key\toint,51 #77. \pard\li0\fi340\b{}Special diagnostic feature.\b0{}

.. key\toint,52 #78. \pard\li0\fi340\b{}Taxonomy, distribution\b0{}.

.. key\toint,53 #87. \pard\li0\fi340\b{}Anatomical references\b0{}.

.. key\toint,54 #88. \pard\li0\fi340\b{}Miscellaneous\b0{}.

.. key\toint,55 

.. key\cnotes,1 *COMMENT ~ Character notes.

.. key\cnotes,2 

.. key\cnotes,3 CHARACTER NOTES
.. key\cnotes,5 *COMMENT Data should be entered via the 'Character edit' dialog.

.. key\toint,56 *INPUT FILE cnotes

.. key\toint,57 

.. key\ofonts,1 *COMMENT ~ Set fonts for image overlays.

.. key\ofonts,2 

.. key\ofonts,3 *OVERLAY FONTS

.. key\ofonts,4 #1.

.. key\ofonts,5   10 4 0 2 2 0 SansSerif

.. key\ofonts,6 #2.

.. key\ofonts,7   10 4 0 2 2 0 SansSerif

.. key\ofonts,8 #3.

.. key\ofonts,9   15 7 0 1 0 0 Dialog

.. key\toint,58 *INPUT FILE ofonts

.. key\toint,59 

..key\cimages,1 *COMMENT ~ Character images.

..key\cimages,2 

..key\cimages,3 CHARACTER IMAGES
..y\cimages,197 *COMMENT Data should be entered via the 'Character edit' dialog.

.. key\toint,60 *INPUT FILE cimages

.. key\toint,61 

..key\timages,1 *COMMENT ~ Taxon images.

..key\timages,2 

..key\timages,3 TAXON IMAGES
..ey\timages,75 *COMMENT Data should be entered via the 'Item edit' dialog.

.. key\toint,62 *INPUT FILE timages

.. key\toint,63 

.. key\toint,64 *COMMENT If you want Intkey to link to descriptions generated by 'tonatsr',

.. key\toint,65 activate the following directive. Before running this file (toint), you must

.. key\toint,66 modify 'ofiles', and make additions to your data as described in 'ofiles'.

.. key\toint,67 

.. key\toint,68 *COMMENT : INPUT FILE ofiles

.. key\toint,69 

.. key\toint,70 *INTKEY OUTPUT FILE ichars

.. key\toint,71 

..e key\chars,1 *SHOW ~ Character list.

..e key\chars,2 

..e key\chars,3 CHARACTER LIST
.. key\toint,72 *INPUT FILE chars

.. key\toint,73 

.. key\toint,74 *INTKEY OUTPUT FILE iitems

.. key\toint,75 

..e key\items,1 *SHOW ~ Item descriptions

..e key\items,2 

..e key\items,3 ITEM DESCRIPTIONS
.. key\toint,76 *INPUT FILE items

Normal termination.

Output files - 
   toint.lst
   ichars
   iitems
